# Supplementary material for: 7-Chloro-1,2-dihydro­furo[2,3-c]isoquinolin-5-amine
Source: Acta Crystallogr Sect E Struct Rep Online. 2010 Oct 30;66(Pt 11):o2949. doi: 10.1107/S160053681004273X (PMC3009143; doi:10.1107/S160053681004273X)
Supplement: Supplementary file 2 [file e-66-o2949-Isup2.hkl]

# 
# h,k,l, Fc-squared, Fo-squared, sigma(Fo-squared) and status flag 
# 
data_I
_shelx_title '  10101013' 
_shelx_refln_list_code          4 
_shelx_F_calc_maximum      140.31 
_exptl_crystal_F_000       456.00 
_reflns_d_resolution_high  0.7113 
 
loop_ 
 _symmetry_equiv_pos_as_xyz 
 'x, y, z' 
 '-x+1/2, y+1/2, z+1/2' 
 'x+1/2, -y+1/2, z' 
 '-x, -y, z+1/2' 
 
_cell_length_a     7.2948 
_cell_length_b    12.0703 
_cell_length_c    10.8869 
_cell_angle_alpha  90.000 
_cell_angle_beta   90.000 
_cell_angle_gamma  90.000 
 
_shelx_F_squared_multiplier     1.000 
 
loop_ 
 _refln_index_h 
 _refln_index_k 
 _refln_index_l 
 _refln_F_squared_calc 
 _refln_F_squared_meas 
 _refln_F_squared_sigma 
 _refln_observed_status 
   2   0 -15        9.73        6.28      4.36 o 
   2   0 -14       39.09       32.86      2.13 o 
   4   0 -14       78.14       74.87      3.43 o 
   1   1 -14       16.93       17.75      1.59 o 
   2   1 -14       35.15       37.11      1.41 o 
   3   1 -14        4.77        3.33      1.57 o 
   4   1 -14       45.01       54.62      7.26 o 
   1   2 -14      115.59      119.59      5.63 o 
   2   2 -14       30.19       29.31      1.43 o 
   3   2 -14       27.99       28.46      1.90 o 
   1   3 -14       26.80       27.01      2.65 o 
   2   3 -14       26.77       28.59      1.25 o 
   3   3 -14        0.72        0.11      0.94 o 
   0   4 -14       11.44       11.23      2.95 o 
   1   4 -14      135.87      138.51      3.48 o 
   2   4 -14       29.81       28.88      1.30 o 
   3   4 -14       33.43       32.18      1.80 o 
   1   5 -14        1.26        1.28      1.20 o 
   2   5 -14        3.22        3.11      0.98 o 
   0   6 -14        9.35       13.87      3.25 o 
   1   6 -14       70.84       66.25      2.71 o 
   2   6 -14       12.11       14.66      2.20 o 
   2   0 -13       58.46       65.78      6.66 o 
   4   0 -13        6.07        4.86      2.23 o 
   0   1 -13      227.98      220.04      3.20 o 
   1   1 -13       12.41       10.82      0.78 o 
   2   1 -13      191.01      194.65      2.84 o 
   3   1 -13       35.69       40.07      1.44 o 
   4   1 -13        6.26        4.95      1.29 o 
   5   1 -13        5.21        5.72      1.53 o 
   1   2 -13        5.17        4.54      0.83 o 
   2   2 -13       32.73       33.76      1.29 o 
   3   2 -13       51.89       58.99      1.75 o 
   4   2 -13       10.78       12.22      1.47 o 
   5   2 -13       10.23        9.81      1.94 o 
   0   3 -13      175.11      164.54      6.55 o 
   1   3 -13       74.52       74.23      1.93 o 
   2   3 -13       55.36       54.29      1.56 o 
   3   3 -13      162.01      162.92      2.65 o 
   4   3 -13        6.62        4.44      1.15 o 
   5   3 -13       13.62       15.61      2.34 o 
   1   4 -13       16.13       16.85      1.13 o 
   2   4 -13        4.06        3.81      0.93 o 
   3   4 -13       24.04       27.20      2.20 o 
   4   4 -13       11.62       11.52      2.49 o 
   0   5 -13       48.14       48.97      2.17 o 
   1   5 -13      107.58      105.01      1.92 o 
   2   5 -13        6.97        5.45      0.94 o 
   3   5 -13       91.78       89.58      1.89 o 
   4   5 -13       10.37        7.29      1.86 o 
   1   6 -13       13.60       13.29      1.10 o 
   2   6 -13        7.13        9.78      1.71 o 
   3   6 -13       17.06       16.94      2.68 o 
   4   6 -13        6.81        2.84      2.73 o 
   0   7 -13       58.00       61.73      4.22 o 
   1   7 -13       42.56       38.79      1.19 o 
   2   7 -13        9.71       11.02      2.18 o 
   3   7 -13       43.68       42.03      1.94 o 
   1   8 -13       32.95       33.22      2.35 o 
   2   8 -13       53.05       59.47      1.81 o 
   0   0 -12      199.57      184.19      2.60 o 
   2   0 -12      152.94      150.88      3.29 o 
   4   0 -12       57.47       57.65      2.55 o 
   6   0 -12        2.14        3.12      2.66 o 
   1   1 -12        4.77        4.07      0.53 o 
   2   1 -12       44.04       43.34      1.31 o 
   3   1 -12        0.82       -0.40      0.73 o 
   4   1 -12      273.78      272.07      5.74 o 
   5   1 -12       56.59       60.44      2.82 o 
   6   1 -12        8.71        8.87      2.50 o 
   0   2 -12      167.18      154.11      1.79 o 
   1   2 -12       81.49       70.82      1.18 o 
   2   2 -12      105.60      108.52      1.76 o 
   3   2 -12       37.45       38.36      3.86 o 
   4   2 -12       60.60       63.78      2.34 o 
   5   2 -12       17.58       19.54      1.83 o 
   6   2 -12        7.45        6.37      2.03 o 
   1   3 -12        2.37        1.56      0.55 o 
   2   3 -12       47.57       45.17      1.25 o 
   3   3 -12       35.99       41.44      1.92 o 
   4   3 -12       27.47       30.62      1.55 o 
   5   3 -12      149.39      156.77      3.71 o 
   6   3 -12       11.77       10.39      1.67 o 
   0   4 -12       53.86       50.58      1.17 o 
   1   4 -12      155.25      148.30      1.79 o 
   2   4 -12       55.93       57.60      1.43 o 
   3   4 -12       66.39       65.70      1.92 o 
   4   4 -12       25.90       24.15      1.45 o 
   5   4 -12       50.11       60.07      5.87 o 
   1   5 -12        3.72        4.35      0.72 o 
   2   5 -12        0.51        1.23      0.84 o 
   3   5 -12      113.91      115.96      2.27 o 
   4   5 -12        1.92        1.84      0.93 o 
   5   5 -12       35.92       35.70      2.39 o 
   0   6 -12       10.03       12.51      0.85 o 
   1   6 -12      134.22      138.12      1.90 o 
   2   6 -12       42.61       46.60      1.49 o 
   3   6 -12       22.48       22.84      1.63 o 
   4   6 -12        1.19        0.65      0.99 o 
   5   6 -12       19.40       15.42      2.14 o 
   1   7 -12       32.03       29.84      2.34 o 
   2   7 -12       19.74       22.47      1.11 o 
   3   7 -12       13.10       10.65      1.43 o 
   4   7 -12       22.55       24.17      1.59 o 
   0   8 -12      145.48      153.12      5.34 o 
   1   8 -12       49.20       47.78      1.29 o 
   2   8 -12       22.47       21.74      1.29 o 
   3   8 -12       20.96       20.67      1.83 o 
   4   8 -12        5.35        6.24      1.35 o 
   1   9 -12       59.19       64.86      1.69 o 
   2   9 -12        7.76        6.50      1.15 o 
   3   9 -12        9.57        8.76      1.40 o 
   0  10 -12      123.79      120.96      4.17 o 
   1  10 -12       12.52        7.29      1.87 o 
   2  10 -12        5.96        0.10      1.64 o 
   2   0 -11      232.80      228.29      3.62 o 
   4   0 -11      151.96      150.58      3.40 o 
   6   0 -11      116.64      125.84      5.62 o 
   0   1 -11       56.62       67.81      1.03 o 
   1   1 -11       21.27       17.80      0.54 o 
   2   1 -11      314.45      298.72      3.58 o 
   3   1 -11        4.18        3.18      1.11 o 
   4   1 -11       45.33       48.24      1.57 o 
   5   1 -11        3.92        2.59      1.16 o 
   6   1 -11       40.61       57.07     12.58 o 
   7   1 -11        3.52        2.55      2.96 o 
   1   2 -11       27.10       22.91      0.81 o 
   2   2 -11       55.49       52.51      1.28 o 
   3   2 -11      164.99      153.84      5.10 o 
   4   2 -11      139.43      141.14      4.54 o 
   5   2 -11       51.28       53.77      2.46 o 
   6   2 -11       84.36       88.09      2.90 o 
   7   2 -11       62.96       67.13      3.70 o 
   0   3 -11       28.34       35.78      1.35 o 
   1   3 -11      134.21      127.94      1.28 o 
   2   3 -11      167.91      161.27      2.09 o 
   3   3 -11       10.76       10.89      1.17 o 
   4   3 -11       24.29       25.37      1.39 o 
   5   3 -11       19.32       19.73      3.19 o 
   6   3 -11        3.29        2.53      1.88 o 
   1   4 -11      111.33      108.86      1.28 o 
   2   4 -11        3.60        3.22      0.66 o 
   3   4 -11      170.48      162.26      2.51 o 
   4   4 -11       61.05       57.22      1.64 o 
   5   4 -11      225.16      222.90      6.98 o 
   6   4 -11       41.78       42.17      2.75 o 
   0   5 -11       59.73       61.56      1.28 o 
   1   5 -11      151.37      151.38      1.45 o 
   2   5 -11       17.78       16.68      0.97 o 
   3   5 -11       25.61       25.20      1.20 o 
   4   5 -11       39.84       41.02      1.51 o 
   5   5 -11       17.52       17.40      2.15 o 
   6   5 -11       28.03       24.41      2.60 o 
   1   6 -11       80.47       81.27      1.11 o 
   2   6 -11        0.79        0.63      0.59 o 
   3   6 -11       15.90       16.39      1.23 o 
   4   6 -11        0.36       -0.09      1.08 o 
   5   6 -11       99.37       96.89      2.47 o 
   6   6 -11       33.52       33.46      2.68 o 
   0   7 -11       79.59       84.01      1.78 o 
   1   7 -11      134.89      130.36      1.74 o 
   2   7 -11       58.66       63.41      1.74 o 
   3   7 -11       33.31       31.42      1.17 o 
   4   7 -11       28.01       31.20      1.46 o 
   5   7 -11       12.10        9.42      1.51 o 
   1   8 -11        8.88        9.45      1.25 o 
   2   8 -11       28.58       28.40      1.25 o 
   3   8 -11       59.65       59.91      1.50 o 
   4   8 -11        0.71        1.57      1.10 o 
   5   8 -11        0.30        0.65      1.28 o 
   0   9 -11       85.07       87.34      1.96 o 
   1   9 -11       44.27       42.57      1.63 o 
   2   9 -11       70.01       72.59      1.75 o 
   3   9 -11       25.97       26.25      1.43 o 
   4   9 -11        4.73        4.72      1.32 o 
   1  10 -11        5.95        3.90      1.13 o 
   2  10 -11        9.66       10.15      1.30 o 
   3  10 -11        6.41        4.72      1.05 o 
   0  11 -11        7.58        1.85      1.92 o 
   1  11 -11       12.78        3.84      3.03 o 
   2  11 -11       80.72       81.75      1.86 o 
   0   0 -10     1452.17     1369.03     14.77 o 
   2   0 -10       23.74       30.85      1.38 o 
   1   1 -10      111.17       99.13      0.92 o 
   2   1 -10      104.32      102.25      1.75 o 
   3   1 -10        5.60        5.05      0.78 o 
   4   1 -10       85.80       83.27      2.27 o 
   5   1 -10       47.16       46.08      2.37 o 
   6   1 -10      145.47      151.85      4.06 o 
   7   1 -10        0.18       -0.49      1.63 o 
   0   2 -10      670.49      637.26      5.14 o 
   1   2 -10       65.54       58.36      0.77 o 
   2   2 -10        5.58        4.80      0.74 o 
   3   2 -10      133.15      125.19      2.14 o 
   4   2 -10       52.24       49.03      1.92 o 
   5   2 -10        3.39        1.96      0.77 o 
   6   2 -10        8.30       11.77      1.77 o 
   7   2 -10       14.28       26.62      3.99 o 
   1   3 -10      276.43      268.27      1.96 o 
   2   3 -10       79.71       88.53      1.17 o 
   3   3 -10      205.79      194.05      1.94 o 
   4   3 -10      169.91      159.08      2.44 o 
   5   3 -10       72.73       68.00      2.77 o 
   6   3 -10       93.61       91.10      3.22 o 
   7   3 -10       44.58       46.65      4.98 o 
   0   4 -10      184.43      185.08      2.21 o 
   1   4 -10       62.01       59.95      0.75 o 
   2   4 -10       24.25       25.86      0.83 o 
   3   4 -10      111.88      110.98      1.83 o 
   4   4 -10       19.85       22.36      1.31 o 
   5   4 -10       26.67       25.89      1.38 o 
   6   4 -10       13.50       18.24      7.62 o 
   7   4 -10       13.56       17.28      3.57 o 
   1   5 -10      191.73      189.53      1.45 o 
   2   5 -10       10.56        9.51      0.52 o 
   3   5 -10      368.58      362.78      3.12 o 
   4   5 -10      100.72       97.08      2.43 o 
   5   5 -10       88.89       87.99      3.85 o 
   6   5 -10       92.85       90.00      2.98 o 
   7   5 -10      105.16      101.30      4.40 o 
   0   6 -10       56.36       51.89      1.14 o 
   1   6 -10      107.89      106.07      1.09 o 
   2   6 -10       32.23       32.74      0.60 o 
   3   6 -10      183.71      181.22      2.23 o 
   4   6 -10       76.73       75.67      1.83 o 
   5   6 -10       26.35       25.14      1.42 o 
   6   6 -10       13.83       13.21      2.23 o 
   1   7 -10        0.12        0.00      0.37 o 
   2   7 -10       37.01       40.37      0.86 o 
   3   7 -10       30.31       31.69      1.34 o 
   4   7 -10       20.31       22.29      1.34 o 
   5   7 -10       80.02       78.23      3.23 o 
   6   7 -10       10.48        6.99      1.60 o 
   0   8 -10       24.00       23.35      1.06 o 
   1   8 -10       74.62       71.58      1.14 o 
   2   8 -10       62.20       60.02      1.44 o 
   3   8 -10       79.77       79.90      1.83 o 
   4   8 -10       29.68       32.88      1.33 o 
   5   8 -10       35.97       35.38      1.68 o 
   6   8 -10        8.61        7.93      1.34 o 
   1   9 -10        4.56        5.47      0.76 o 
   2   9 -10       30.00       33.72      1.65 o 
   3   9 -10        5.91        4.55      1.10 o 
   4   9 -10       95.61       93.47      1.88 o 
   5   9 -10       27.89       30.52      1.69 o 
   0  10 -10       54.44       58.92      1.99 o 
   1  10 -10        8.58        2.20      1.57 o 
   2  10 -10       20.26       23.71      1.40 o 
   3  10 -10       29.06       27.36      1.49 o 
   4  10 -10        8.23        6.70      1.14 o 
   1  11 -10        0.95       -0.40      0.76 o 
   2  11 -10        4.54        2.02      1.03 o 
   3  11 -10       35.62       35.97      1.50 o 
   4  11 -10       63.79       67.31      6.70 o 
   0  12 -10      173.35      185.55      4.30 o 
   1  12 -10       37.65       45.36      2.05 o 
   2  12 -10       25.77       32.25      1.61 o 
   2   0  -9      283.53      272.09      6.74 o 
   4   0  -9      148.60      146.74      3.18 o 
   6   0  -9      231.31      238.64      5.02 o 
   8   0  -9      130.67      137.93      6.55 o 
   0   1  -9      439.69      421.14      3.69 o 
   1   1  -9      103.81       93.71      0.93 o 
   2   1  -9      494.92      454.33      4.28 o 
   3   1  -9       14.34       16.08      0.83 o 
   4   1  -9       32.65       30.30      1.80 o 
   5   1  -9       22.74       24.53      2.61 o 
   6   1  -9       35.50       36.99      2.63 o 
   7   1  -9        3.13        3.32      2.78 o 
   8   1  -9        5.33        7.16      3.53 o 
   1   2  -9      270.45      239.69      1.79 o 
   2   2  -9      147.81      141.91      1.86 o 
   3   2  -9      218.73      206.82      2.48 o 
   4   2  -9      139.52      147.17      2.23 o 
   5   2  -9       31.38       30.72      1.76 o 
   6   2  -9      138.45      137.41     10.38 o 
   7   2  -9       25.75       25.53      1.86 o 
   8   2  -9       67.72       67.78      5.55 o 
   0   3  -9      271.84      259.85      2.59 o 
   1   3  -9      640.53      605.58      3.76 o 
   2   3  -9      285.11      272.24      2.34 o 
   3   3  -9        8.47       10.40      0.94 o 
   4   3  -9       22.12       22.01      1.06 o 
   5   3  -9        6.51        5.21      1.31 o 
   6   3  -9        5.68        2.66      2.71 o 
   7   3  -9        5.93        3.70      1.77 o 
   8   3  -9        3.94        5.17      1.97 o 
   1   4  -9      387.52      391.62      2.45 o 
   2   4  -9      335.24      322.74      1.88 o 
   3   4  -9      130.38      133.25      1.61 o 
   4   4  -9       91.15       91.39      1.62 o 
   5   4  -9      200.37      185.99      4.08 o 
   6   4  -9       31.11       32.03      5.29 o 
   7   4  -9       51.45       51.86      3.38 o 
   0   5  -9       14.66       15.46      0.81 o 
   1   5  -9      290.54      279.37      1.95 o 
   2   5  -9      126.00      124.97      1.31 o 
   3   5  -9       58.81       57.65      1.35 o 
   4   5  -9       54.99       49.74      1.50 o 
   5   5  -9        8.41        8.12      1.09 o 
   6   5  -9        2.63        2.40      1.00 o 
   7   5  -9        9.32        6.89      1.90 o 
   1   6  -9      100.65       92.44      1.04 o 
   2   6  -9       47.54       46.87      0.98 o 
   3   6  -9      360.43      349.96      3.24 o 
   4   6  -9       85.47       83.75      1.48 o 
   5   6  -9      251.92      257.97      3.32 o 
   6   6  -9       25.20       24.98      2.42 o 
   7   6  -9       17.89       18.14      2.27 o 
   0   7  -9      109.30      104.04      1.68 o 
   1   7  -9      163.70      162.25      1.48 o 
   2   7  -9       30.94       31.66      1.06 o 
   3   7  -9       41.16       38.23      0.78 o 
   4   7  -9       16.10       15.72      1.06 o 
   5   7  -9       67.23       64.31      1.49 o 
   6   7  -9        9.09        7.31      1.67 o 
   7   7  -9        5.69        3.71      1.89 o 
   1   8  -9        2.94        2.69      0.68 o 
   2   8  -9       12.93       13.73      1.05 o 
   3   8  -9      159.37      159.58      2.20 o 
   4   8  -9       71.86       74.13      1.98 o 
   5   8  -9       50.68       51.69      1.85 o 
   6   8  -9       51.31       54.63      1.86 o 
   0   9  -9       56.92       56.46      3.22 o 
   1   9  -9       32.76       31.05      1.09 o 
   2   9  -9       20.54       20.46      0.89 o 
   3   9  -9        5.80        4.78      0.95 o 
   4   9  -9       41.23       38.28      1.55 o 
   5   9  -9       24.55       24.29      1.27 o 
   6   9  -9       18.85       18.52      1.71 o 
   1  10  -9       42.16       41.07      1.38 o 
   2  10  -9       67.90       67.23      1.51 o 
   3  10  -9        1.34        1.02      0.93 o 
   4  10  -9       33.52       31.83      1.79 o 
   5  10  -9       22.73       20.91      2.12 o 
   0  11  -9       68.17       70.54      2.40 o 
   1  11  -9        6.48        4.31      1.74 o 
   2  11  -9       42.75       47.86      1.70 o 
   3  11  -9        3.50        2.88      1.04 o 
   4  11  -9       36.40       38.95      2.04 o 
   1  12  -9       10.47        3.79      3.10 o 
   2  12  -9       61.25       65.28      1.79 o 
   3  12  -9       37.74       40.62      2.45 o 
   4  12  -9        6.35        5.23      1.45 o 
   0  13  -9        7.05        2.53      2.49 o 
   1  13  -9        6.53        1.59      1.37 o 
   2  13  -9       58.92       66.89      1.99 o 
   0   0  -8       50.70       41.92      1.69 o 
   2   0  -8      881.01      862.08     12.26 o 
   4   0  -8        3.16        1.01      1.74 o 
   6   0  -8       77.52       72.11      4.14 o 
   8   0  -8       37.25       47.58      4.42 o 
   1   1  -8      113.47      114.74      1.01 o 
   2   1  -8       39.41       37.44      0.66 o 
   3   1  -8      176.75      167.41      1.96 o 
   4   1  -8      898.43      867.34      9.29 o 
   5   1  -8       26.04       20.88      0.82 o 
   6   1  -8      135.57      142.31      3.74 o 
   7   1  -8        8.77       10.96      2.15 o 
   8   1  -8       31.50       31.85      4.21 o 
   0   2  -8      398.80      376.36      3.20 o 
   1   2  -8      446.46      423.35      2.73 o 
   2   2  -8      518.76      495.45      3.98 o 
   3   2  -8      260.77      227.94      2.32 o 
   4   2  -8       27.03       28.60      4.72 o 
   5   2  -8       54.40       49.16      1.67 o 
   6   2  -8        9.43       10.08      2.65 o 
   7   2  -8        7.85        4.56      2.19 o 
   8   2  -8       16.66        8.14      7.00 o 
   1   3  -8      286.15      281.43      2.02 o 
   2   3  -8      163.33      154.25      1.46 o 
   3   3  -8       70.26       63.00      1.20 o 
   4   3  -8      393.00      386.11      3.06 o 
   5   3  -8       73.02       74.56      1.85 o 
   6   3  -8       19.60       17.83      0.97 o 
   7   3  -8       37.58       35.13      2.62 o 
   8   3  -8       25.54       28.72      3.48 o 
   0   4  -8     1058.09     1028.26      8.42 o 
   1   4  -8      740.28      719.11      4.20 o 
   2   4  -8       44.85       43.05      0.48 o 
   3   4  -8      243.71      230.61      2.20 o 
   4   4  -8       18.68       18.48      0.81 o 
   5   4  -8       26.67       25.26      1.71 o 
   6   4  -8        1.37        0.60      0.99 o 
   7   4  -8       20.62       22.74      2.40 o 
   8   4  -8        2.59        1.59      1.99 o 
   1   5  -8      534.89      514.99      3.08 o 
   2   5  -8      140.97      138.91      1.35 o 
   3   5  -8      189.13      186.72      1.86 o 
   4   5  -8       29.25       29.00      1.05 o 
   5   5  -8      138.27      137.19      1.89 o 
   6   5  -8        7.35        5.78      1.25 o 
   7   5  -8       42.73       46.84      2.53 o 
   8   5  -8       10.11        5.88      3.12 o 
   0   6  -8      329.26      314.55      5.96 o 
   1   6  -8      132.27      122.97      1.30 o 
   2   6  -8       76.21       75.51      1.14 o 
   3   6  -8      252.47      251.46      2.06 o 
   4   6  -8        3.83        3.53      0.77 o 
   5   6  -8       38.18       37.73      1.59 o 
   6   6  -8        0.85        0.84      1.01 o 
   7   6  -8        7.51        5.46      2.37 o 
   1   7  -8      621.91      600.99      4.62 o 
   2   7  -8      105.12      108.02      1.45 o 
   3   7  -8      114.33      114.84      1.38 o 
   4   7  -8       32.53       30.44      1.13 o 
   5   7  -8       98.63       93.12      1.57 o 
   6   7  -8       22.12       22.23      1.31 o 
   7   7  -8       45.25       47.55      2.94 o 
   0   8  -8       23.58       18.78      1.26 o 
   1   8  -8       77.75       75.77      1.37 o 
   2   8  -8       75.36       74.21      1.37 o 
   3   8  -8       59.11       58.52      1.23 o 
   4   8  -8        1.34        0.81      0.72 o 
   5   8  -8       14.52       15.11      1.06 o 
   6   8  -8       11.38       12.26      1.23 o 
   7   8  -8        6.92        5.36      1.41 o 
   1   9  -8      118.41      106.16      1.58 o 
   2   9  -8       13.41       12.83      0.93 o 
   3   9  -8       25.19       24.60      0.90 o 
   4   9  -8       28.89       30.05      1.36 o 
   5   9  -8       25.27       26.00      1.32 o 
   6   9  -8       29.34       29.21      1.48 o 
   0  10  -8      103.38       97.13      2.88 o 
   1  10  -8       15.87       17.66      1.11 o 
   2  10  -8      171.66      167.69      2.27 o 
   3  10  -8        8.70        7.24      1.17 o 
   4  10  -8       10.94       12.36      1.65 o 
   5  10  -8        0.27        0.58      1.01 o 
   6  10  -8        1.00        0.88      1.05 o 
   1  11  -8       30.57       32.66      1.30 o 
   2  11  -8        1.19        0.51      0.92 o 
   3  11  -8        8.79        7.32      1.12 o 
   4  11  -8       39.33       44.94      1.80 o 
   5  11  -8       10.67       10.93      1.58 o 
   0  12  -8      145.27      150.47      3.25 o 
   1  12  -8        7.05        7.83      1.70 o 
   2  12  -8       11.27        8.11      1.19 o 
   3  12  -8        8.26        7.93      1.11 o 
   4  12  -8       47.41       49.88      2.26 o 
   1  13  -8        5.14        1.92      1.04 o 
   2  13  -8        4.68        2.91      1.11 o 
   3  13  -8       15.73       19.45      1.32 o 
   0  14  -8        1.07        2.35      1.65 o 
   1  14  -8        7.28        4.90      1.27 o 
   2  14  -8       19.30       14.86      2.04 o 
   2   0  -7      824.19      829.15     11.58 o 
   4   0  -7      145.21      153.63      3.93 o 
   6   0  -7      252.54      254.86      6.87 o 
   8   0  -7       13.14       13.64      3.31 o 
   0   1  -7     2190.37     2222.81     16.71 o 
   1   1  -7       92.66       94.63      0.79 o 
   2   1  -7      311.64      328.62      2.24 o 
   3   1  -7       13.80       17.11      0.76 o 
   4   1  -7      590.87      590.71      5.79 o 
   5   1  -7       96.82       91.38      2.84 o 
   6   1  -7       59.71       57.20      3.78 o 
   7   1  -7       18.76       19.02      2.27 o 
   8   1  -7        5.79        5.23      2.16 o 
   9   1  -7        5.59        4.37      2.29 o 
   1   2  -7      195.14      200.13      1.43 o 
   2   2  -7      534.86      531.78      4.00 o 
   3   2  -7      400.96      387.74      2.78 o 
   4   2  -7        4.39        2.58      0.81 o 
   5   2  -7      183.18      172.44      2.27 o 
   6   2  -7      239.95      240.75      4.75 o 
   7   2  -7       13.66       13.39      2.25 o 
   8   2  -7        1.44        1.86      2.40 o 
   9   2  -7        2.15        2.12      1.58 o 
   0   3  -7      482.24      461.57      3.77 o 
   1   3  -7      238.51      227.50      1.53 o 
   2   3  -7      740.59      721.62      4.65 o 
   3   3  -7      388.93      370.52      2.76 o 
   4   3  -7      117.96      115.94      1.58 o 
   5   3  -7      192.70      183.02      2.31 o 
   6   3  -7       47.81       46.14      1.90 o 
   7   3  -7       40.45       39.28      2.87 o 
   8   3  -7        4.17        3.18      1.92 o 
   1   4  -7       35.59       32.49      0.60 o 
   2   4  -7      141.57      134.29      1.14 o 
   3   4  -7      511.25      513.72      3.83 o 
   4   4  -7       31.68       32.15      0.91 o 
   5   4  -7       14.63       14.84      0.72 o 
   6   4  -7       28.75       29.65      1.45 o 
   7   4  -7       84.41       84.45      3.10 o 
   8   4  -7        4.31        2.22      1.88 o 
   0   5  -7      599.69      583.36      5.83 o 
   1   5  -7      693.37      672.74      4.23 o 
   2   5  -7      127.61      118.05      1.27 o 
   3   5  -7      392.35      366.21      2.56 o 
   4   5  -7        5.69        4.85      0.61 o 
   5   5  -7       15.82       16.04      0.91 o 
   6   5  -7        8.33       10.47      1.08 o 
   7   5  -7       32.26       32.34      2.24 o 
   8   5  -7       12.36        7.30      3.93 o 
   1   6  -7      451.94      436.04      3.28 o 
   2   6  -7      194.44      187.00      1.72 o 
   3   6  -7      288.01      274.56      2.31 o 
   4   6  -7        0.55        0.93      0.31 o 
   5   6  -7       32.77       33.65      1.14 o 
   6   6  -7       54.86       50.12      1.30 o 
   7   6  -7       72.13       68.95      4.01 o 
   8   6  -7        7.43        4.61      2.37 o 
   0   7  -7      198.97      210.20      3.05 o 
   1   7  -7      774.56      740.13      5.35 o 
   2   7  -7        3.24        3.55      0.67 o 
   3   7  -7       57.38       56.30      1.10 o 
   4   7  -7        5.70        5.17      0.53 o 
   5   7  -7        1.10        1.05      0.41 o 
   6   7  -7        4.87        4.26      0.85 o 
   7   7  -7       19.71       18.64      2.93 o 
   8   7  -7        5.54        3.19      1.86 o 
   1   8  -7      250.08      225.61      2.40 o 
   2   8  -7       27.60       28.82      1.04 o 
   3   8  -7      181.87      170.92      1.86 o 
   4   8  -7       53.83       53.25      1.43 o 
   5   8  -7       53.78       54.30      1.66 o 
   6   8  -7       25.17       25.12      1.29 o 
   7   8  -7       20.46       15.16      3.70 o 
   0   9  -7      388.16      343.07      4.36 o 
   1   9  -7      133.15      120.65      1.65 o 
   2   9  -7       50.86       45.28      1.15 o 
   3   9  -7       53.63       49.32      1.24 o 
   4   9  -7       28.80       27.20      1.14 o 
   5   9  -7       14.69       14.27      1.16 o 
   6   9  -7       11.73       10.64      1.13 o 
   7   9  -7        6.26        4.73      1.16 o 
   1  10  -7       18.16       15.24      1.01 o 
   2  10  -7       11.94       14.04      1.62 o 
   3  10  -7        9.28        9.12      0.94 o 
   4  10  -7       40.93       41.13      1.52 o 
   5  10  -7        9.86        8.58      1.27 o 
   6  10  -7       28.44       28.29      1.62 o 
   0  11  -7      150.66      149.93      3.58 o 
   1  11  -7        3.79        2.89      0.91 o 
   2  11  -7       82.91       80.15      1.66 o 
   3  11  -7       18.58       20.93      1.11 o 
   4  11  -7       13.22       12.65      1.55 o 
   5  11  -7       20.51       18.22      1.41 o 
   6  11  -7       17.90       17.30      1.38 o 
   1  12  -7        1.92        2.39      0.89 o 
   2  12  -7       19.21       21.49      1.34 o 
   3  12  -7        5.39        4.43      1.03 o 
   4  12  -7        2.17        1.62      0.94 o 
   5  12  -7        1.45        2.72      1.23 o 
   0  13  -7       20.00       21.98      2.49 o 
   1  13  -7        1.03        1.17      0.92 o 
   2  13  -7       35.90       36.26      1.49 o 
   3  13  -7       31.51       37.05      1.52 o 
   4  13  -7        1.78        1.59      1.01 o 
   1  14  -7        3.79        3.57      1.15 o 
   2  14  -7        5.98        2.95      1.16 o 
   3  14  -7       29.12       38.50      1.63 o 
   0  15  -7       16.67       19.83      5.16 o 
   1  15  -7        2.85        2.06      3.30 o 
   0   0  -6     4550.31     5283.64     59.85 o 
   2   0  -6     3379.26     3702.01     45.51 o 
   4   0  -6       32.16       30.21      1.81 o 
   6   0  -6       32.50       36.99      2.34 o 
   8   0  -6       59.26       60.46      4.44 o 
   1   1  -6      317.71      353.94      2.05 o 
   2   1  -6       88.98       83.35      1.04 o 
   3   1  -6       75.96       74.38      1.11 o 
   4   1  -6      172.91      153.35      1.83 o 
   5   1  -6       44.75       41.77      0.83 o 
   6   1  -6      176.15      188.78      3.20 o 
   7   1  -6       74.23       72.79      2.37 o 
   8   1  -6       45.63       51.40      2.97 o 
   9   1  -6        8.81        9.11      2.32 o 
   0   2  -6     2963.57     3244.99     24.65 o 
   1   2  -6      114.73      114.98      0.91 o 
   2   2  -6      523.34      516.02      3.77 o 
   3   2  -6       98.32      100.10      1.31 o 
   4   2  -6      131.44      128.97      1.81 o 
   5   2  -6       73.38       69.77      2.37 o 
   6   2  -6       35.99       35.24      2.17 o 
   7   2  -6       48.89       49.10      2.75 o 
   8   2  -6       87.51       92.87      4.52 o 
   9   2  -6       17.67       10.99      2.93 o 
   1   3  -6       14.20       12.88      0.37 o 
   2   3  -6      101.56       89.00      0.66 o 
   3   3  -6      208.78      202.16      1.85 o 
   4   3  -6      234.93      220.62      1.91 o 
   5   3  -6      585.05      564.73      6.24 o 
   6   3  -6       33.55       34.22      1.31 o 
   7   3  -6       92.85       89.26      2.96 o 
   8   3  -6       45.77       53.25      4.20 o 
   9   3  -6        1.62        0.29      1.88 o 
   0   4  -6      415.61      434.41      4.16 o 
   1   4  -6      539.44      527.16      3.32 o 
   2   4  -6      171.06      173.89      1.42 o 
   3   4  -6      174.97      167.51      1.47 o 
   4   4  -6      367.79      358.31      2.40 o 
   5   4  -6       27.43       25.91      0.99 o 
   6   4  -6       31.09       30.33      1.56 o 
   7   4  -6       19.39       18.32      1.48 o 
   8   4  -6       21.73       22.27      2.11 o 
   9   4  -6       32.55       36.25      7.54 o 
   1   5  -6      185.55      174.93      1.65 o 
   2   5  -6      128.32      124.31      1.30 o 
   3   5  -6       12.40       12.05      0.57 o 
   4   5  -6       26.94       24.67      0.67 o 
   5   5  -6      594.86      567.15      5.02 o 
   6   5  -6       37.87       37.77      1.38 o 
   7   5  -6       11.98       13.77      1.26 o 
   8   5  -6       17.52        7.73      4.96 o 
   0   6  -6      214.05      195.38      2.70 o 
   1   6  -6      990.59      936.97      6.31 o 
   2   6  -6      108.59      103.68      1.43 o 
   3   6  -6      588.45      551.92      3.92 o 
   4   6  -6       41.30       42.52      1.00 o 
   5   6  -6       59.79       57.74      1.13 o 
   6   6  -6        7.50        6.74      0.79 o 
   7   6  -6        3.66        1.44      1.59 o 
   8   6  -6       21.43       20.09      2.20 o 
   1   7  -6      112.13      104.91      1.57 o 
   2   7  -6       26.62       27.75      0.95 o 
   3   7  -6      190.57      175.39      1.92 o 
   4   7  -6      139.30      138.84      1.73 o 
   5   7  -6      107.25      102.47      1.59 o 
   6   7  -6       15.62       14.12      0.93 o 
   7   7  -6       26.86       18.96      6.52 o 
   8   7  -6        2.12        0.83      1.92 o 
   0   8  -6      137.41      128.61      2.53 o 
   1   8  -6      326.27      298.74      2.81 o 
   2   8  -6       69.35       70.94      1.44 o 
   3   8  -6      469.39      429.71      3.58 o 
   4   8  -6       11.97       10.20      0.81 o 
   5   8  -6       10.24       10.99      0.90 o 
   6   8  -6        7.63        8.20      1.11 o 
   7   8  -6        2.36        2.18      1.04 o 
   8   8  -6        5.56        3.43      2.22 o 
   1   9  -6       10.44       14.34      1.02 o 
   2   9  -6      107.96       93.91      1.55 o 
   3   9  -6       52.27       54.31      1.27 o 
   4   9  -6       54.27       51.17      1.60 o 
   5   9  -6       38.34       35.81      1.25 o 
   6   9  -6       35.01       36.99      1.59 o 
   7   9  -6        0.41       -0.36      1.08 o 
   0  10  -6       20.85       25.16      2.77 o 
   1  10  -6       53.84       48.08      1.26 o 
   2  10  -6      110.94      106.17      1.67 o 
   3  10  -6       65.85       57.65      1.46 o 
   4  10  -6       10.03        9.71      1.03 o 
   5  10  -6       78.52       74.95      1.88 o 
   6  10  -6       15.18       14.23      1.72 o 
   7  10  -6        2.77        3.06      1.34 o 
   1  11  -6        0.73        0.84      0.84 o 
   2  11  -6       47.06       47.81      1.51 o 
   3  11  -6       27.49       26.46      1.18 o 
   4  11  -6      114.79      115.70      2.63 o 
   5  11  -6        0.12        0.25      1.10 o 
   6  11  -6        4.87        5.45      1.45 o 
   0  12  -6       29.42       31.25      2.07 o 
   1  12  -6        9.50       12.23      1.13 o 
   2  12  -6       13.45       17.40      1.30 o 
   3  12  -6        4.25        3.02      1.02 o 
   4  12  -6       15.49       15.61      1.26 o 
   5  12  -6       19.40       20.62      1.38 o 
   6  12  -6        6.21        4.06      1.34 o 
   1  13  -6       16.49       21.23      1.81 o 
   2  13  -6       19.59       21.74      1.55 o 
   3  13  -6        8.13       10.14      2.06 o 
   4  13  -6       15.62       15.94      2.12 o 
   5  13  -6        1.51        1.69      0.94 o 
   0  14  -6       49.71       51.29      3.17 o 
   1  14  -6       17.77       22.84      1.85 o 
   2  14  -6        0.56       -0.01      1.03 o 
   3  14  -6       21.76       23.62      1.67 o 
   4  14  -6       13.09       13.56      1.48 o 
   1  15  -6       54.26       70.30      2.15 o 
   2  15  -6        3.81        3.36      1.30 o 
   2   0  -5      534.92      655.13      6.84 o 
   4   0  -5     1388.00     1393.43     14.37 o 
   6   0  -5        9.31        7.96      1.60 o 
   0   1  -5     2977.20     3535.62     26.60 o 
   1   1  -5      396.94      412.70      3.36 o 
   2   1  -5     2198.53     2388.29     16.24 o 
   3   1  -5       39.15       44.11      0.84 o 
   4   1  -5      251.77      239.98      2.39 o 
   5   1  -5        2.60        1.66      0.39 o 
   6   1  -5       15.73       15.89      1.45 o 
   7   1  -5       27.01       27.37      1.60 o 
   8   1  -5       60.73       58.73      3.01 o 
   9   1  -5        1.49        3.87      1.92 o 
   1   2  -5        5.27        4.67      0.36 o 
   2   2  -5      256.30      268.76      1.81 o 
   3   2  -5       70.64       72.50      1.00 o 
   4   2  -5      295.39      275.16      2.72 o 
   5   2  -5      124.67      120.55      1.86 o 
   6   2  -5      209.49      209.71      3.62 o 
   7   2  -5      124.84      126.80      5.55 o 
   8   2  -5       28.53       31.50      1.83 o 
   9   2  -5      130.55      131.87      3.00 o 
   0   3  -5      144.97      144.87      2.30 o 
   1   3  -5      473.15      475.54      2.74 o 
   2   3  -5      923.67      977.45      5.50 o 
   3   3  -5      214.40      207.17      1.52 o 
   4   3  -5        8.50        9.56      0.32 o 
   5   3  -5       36.96       37.86      1.60 o 
   6   3  -5       55.79       54.72      2.01 o 
   7   3  -5       96.16       93.56      2.69 o 
   8   3  -5       24.61       22.36      2.01 o 
   9   3  -5        1.19       -0.31      1.64 o 
   1   4  -5       42.45       44.48      0.75 o 
   2   4  -5       39.15       46.63      0.72 o 
   3   4  -5      794.55      777.36      4.64 o 
   4   4  -5      211.05      213.51      1.84 o 
   5   4  -5       75.62       71.47      1.14 o 
   6   4  -5      307.58      306.22      4.29 o 
   7   4  -5      283.31      282.65      4.79 o 
   8   4  -5        1.12        0.12      1.28 o 
   9   4  -5       29.52       34.72      2.38 o 
   0   5  -5       15.53       12.72      0.89 o 
   1   5  -5      571.00      558.33      3.65 o 
   2   5  -5      134.22      145.28      1.36 o 
   3   5  -5       69.93       65.42      1.00 o 
   4   5  -5      110.80      114.40      1.56 o 
   5   5  -5      167.74      162.61      1.67 o 
   6   5  -5       25.54       25.70      1.24 o 
   7   5  -5       88.85       86.78      2.96 o 
   8   5  -5       12.73       11.66      2.30 o 
   9   5  -5        1.07        1.27      1.62 o 
   1   6  -5      168.02      149.73      1.50 o 
   2   6  -5       44.75       37.60      0.82 o 
   3   6  -5      849.46      836.91      6.15 o 
   4   6  -5       41.86       43.07      0.90 o 
   5   6  -5      100.02       93.49      1.29 o 
   6   6  -5       44.01       44.32      1.33 o 
   7   6  -5       98.80       97.73      2.66 o 
   8   6  -5        1.53        0.61      1.91 o 
   0   7  -5       40.95       38.74      1.39 o 
   1   7  -5      356.37      337.52      2.74 o 
   2   7  -5      304.03      283.74      2.67 o 
   3   7  -5      164.06      147.98      1.82 o 
   4   7  -5       60.57       61.56      1.18 o 
   5   7  -5      393.07      369.26      3.24 o 
   6   7  -5       21.41       22.53      1.03 o 
   7   7  -5       72.28       75.63      2.64 o 
   8   7  -5        3.24        1.57      1.67 o 
   1   8  -5      112.31      113.11      1.56 o 
   2   8  -5       16.80       16.19      1.11 o 
   3   8  -5       85.88       80.55      1.46 o 
   4   8  -5       56.16       52.98      1.30 o 
   5   8  -5      179.92      173.47      2.01 o 
   6   8  -5       34.59       32.07      1.27 o 
   7   8  -5        1.79        0.84      0.97 o 
   8   8  -5        9.34        6.73      3.12 o 
   0   9  -5      308.18      320.21      4.35 o 
   1   9  -5      125.78      119.21      1.78 o 
   2   9  -5       81.95       74.46      1.50 o 
   3   9  -5      129.06      110.74      1.88 o 
   4   9  -5       39.03       34.70      1.36 o 
   5   9  -5       51.20       49.33      1.47 o 
   6   9  -5       35.21       34.20      1.36 o 
   7   9  -5       31.35       33.23      1.89 o 
   8   9  -5        5.53        6.14      3.29 o 
   1  10  -5      166.39      148.17      1.99 o 
   2  10  -5       91.52       89.23      1.66 o 
   3  10  -5       30.26       26.90      1.19 o 
   4  10  -5       54.20       54.88      1.50 o 
   5  10  -5       11.78       10.83      1.27 o 
   6  10  -5      129.96      129.46      3.66 o 
   7  10  -5       44.24       45.85      1.76 o 
   0  11  -5       23.44       29.00      2.33 o 
   1  11  -5       33.50       30.43      1.29 o 
   2  11  -5       39.35       35.42      1.48 o 
   3  11  -5       20.59       20.50      1.22 o 
   4  11  -5       43.37       40.79      1.50 o 
   5  11  -5       13.70       12.83      1.28 o 
   6  11  -5       19.43       20.71      1.42 o 
   7  11  -5       17.16       18.19      1.60 o 
   1  12  -5       34.81       31.25      1.38 o 
   2  12  -5       27.67       24.90      2.96 o 
   3  12  -5        6.12        4.89      1.07 o 
   4  12  -5       50.29       55.46      1.67 o 
   5  12  -5       10.65        9.38      1.44 o 
   6  12  -5       59.47       55.61      1.76 o 
   0  13  -5       41.29       42.51      2.11 o 
   1  13  -5       28.16       35.45      1.67 o 
   2  13  -5       27.02       31.63      1.60 o 
   3  13  -5        7.71        7.18      1.67 o 
   4  13  -5        2.44        1.62      1.04 o 
   5  13  -5        1.91        0.39      1.10 o 
   1  14  -5       19.02       25.38      1.49 o 
   2  14  -5        7.88        9.83      1.40 o 
   3  14  -5        1.42        1.69      1.15 o 
   4  14  -5        0.52       -0.46      0.98 o 
   0  15  -5        4.02        4.59      1.82 o 
   1  15  -5       86.44      103.44      2.45 o 
   2  15  -5       47.06       49.53      2.10 o 
   3  15  -5        4.68        3.02      1.33 o 
   0   0  -4      952.55      949.34      9.16 o 
   2   0  -4     1385.08     1530.67     37.29 o 
   4   0  -4      446.26      483.14      6.51 o 
   6   0  -4      506.91      509.55      7.24 o 
   1   1  -4      350.90      358.47      2.08 o 
   2   1  -4     1282.12     1383.72      9.09 o 
   3   1  -4       92.60       95.46      1.22 o 
   4   1  -4      957.89     1004.36      7.68 o 
   5   1  -4       27.18       30.39      1.36 o 
   6   1  -4      175.52      176.62      3.20 o 
   7   1  -4       73.83       72.34      1.88 o 
   8   1  -4      342.50      354.87     10.42 o 
   9   1  -4       38.40       39.79      2.71 o 
   0   2  -4     2324.42     2630.92     22.07 o 
   1   2  -4      856.59      851.09      4.53 o 
   2   2  -4       82.10       73.55      0.68 o 
   3   2  -4      173.36      182.52      1.31 o 
   4   2  -4      234.78      250.04      3.27 o 
   5   2  -4        5.69        5.44      1.16 o 
   6   2  -4       18.81       17.59      1.95 o 
   7   2  -4       85.68       87.39      2.36 o 
   8   2  -4      115.61      119.79      2.67 o 
   9   2  -4       28.68       35.25      2.18 o 
   1   3  -4      198.02      185.34      1.36 o 
   2   3  -4      555.30      556.22      3.12 o 
   3   3  -4      213.49      218.54      1.60 o 
   4   3  -4      455.54      481.95      3.29 o 
   5   3  -4      234.26      221.79      2.43 o 
   6   3  -4      112.31      112.02      2.90 o 
   7   3  -4       84.69       84.17      2.36 o 
   8   3  -4      134.12      138.25      3.18 o 
   9   3  -4       72.65       77.41      4.26 o 
   0   4  -4      759.74      810.31      7.09 o 
   1   4  -4      540.59      508.91      3.22 o 
   2   4  -4      231.78      215.69      1.75 o 
   3   4  -4      546.24      552.83      3.87 o 
   4   4  -4       69.09       70.79      0.93 o 
   5   4  -4       21.53       24.08      0.76 o 
   6   4  -4        0.25       -0.35      0.54 o 
   7   4  -4        6.31        5.35      2.38 o 
   8   4  -4       45.04       43.39      2.46 o 
   9   4  -4       55.29       59.42      2.48 o 
   1   5  -4      933.65      997.81      6.24 o 
   2   5  -4       89.58      101.30      1.32 o 
   3   5  -4       38.97       31.91      0.75 o 
   4   5  -4      284.49      297.77      2.40 o 
   5   5  -4      711.41      710.42      5.19 o 
   6   5  -4       38.23       38.47      1.26 o 
   7   5  -4       77.02       79.13      1.85 o 
   8   5  -4       18.61       21.34      1.91 o 
   9   5  -4       16.98       17.11      2.07 o 
   0   6  -4      122.12      133.72      2.51 o 
   1   6  -4      530.81      512.16      3.87 o 
   2   6  -4      102.38      117.08      1.35 o 
   3   6  -4      203.67      190.60      2.22 o 
   4   6  -4      113.05      108.62      1.51 o 
   5   6  -4       11.65       11.16      0.88 o 
   6   6  -4       46.85       46.81      1.17 o 
   7   6  -4       41.54       38.92      1.49 o 
   8   6  -4       16.34        5.93      4.44 o 
   9   6  -4       45.41       46.81      2.61 o 
   1   7  -4       72.89       72.33      1.18 o 
   2   7  -4        9.37       11.82      0.74 o 
   3   7  -4      157.23      147.05      1.91 o 
   4   7  -4      103.84      104.34      1.67 o 
   5   7  -4      448.42      441.59      3.87 o 
   6   7  -4        9.99        8.92      1.80 o 
   7   7  -4      242.04      232.35      5.35 o 
   8   7  -4        2.41        0.89      1.35 o 
   0   8  -4      178.89      176.43      2.59 o 
   1   8  -4      108.07       98.78      1.58 o 
   2   8  -4       46.71       43.78      1.78 o 
   3   8  -4      127.73      124.80      1.78 o 
   4   8  -4       67.87       62.96      1.27 o 
   5   8  -4       34.36       34.52      1.45 o 
   6   8  -4        3.30        2.63      0.72 o 
   7   8  -4       69.45       63.45      1.48 o 
   8   8  -4        4.99        4.02      1.98 o 
   1   9  -4      152.74      137.85      1.88 o 
   2   9  -4      123.14      130.97      1.90 o 
   3   9  -4       50.82       48.59      1.93 o 
   4   9  -4      110.66      110.53      2.01 o 
   5   9  -4      171.06      161.93      2.25 o 
   6   9  -4       46.67       47.88      1.32 o 
   7   9  -4       29.90       31.17      1.49 o 
   8   9  -4        3.02        2.61      1.94 o 
   0  10  -4      417.91      363.08      5.71 o 
   1  10  -4       80.88       68.82      1.59 o 
   2  10  -4       66.32       64.59      1.73 o 
   3  10  -4      104.92      103.99      1.87 o 
   4  10  -4      144.93      142.01      2.18 o 
   5  10  -4       37.97       40.80      1.44 o 
   6  10  -4       44.23       40.82      1.79 o 
   7  10  -4       16.50       13.50      1.26 o 
   1  11  -4      105.14       88.68      1.79 o 
   2  11  -4        9.88        7.25      1.10 o 
   3  11  -4       16.10       16.32      1.24 o 
   4  11  -4      181.13      178.09      2.48 o 
   5  11  -4       39.25       36.28      1.41 o 
   6  11  -4       59.63       56.18      1.68 o 
   7  11  -4       15.38       11.68      1.86 o 
   0  12  -4       76.92       63.20      2.21 o 
   1  12  -4       29.93       27.97      1.48 o 
   2  12  -4       96.13       99.64      2.00 o 
   3  12  -4        2.76        3.73      1.10 o 
   4  12  -4        7.22        4.89      1.21 o 
   5  12  -4       19.96       18.56      1.46 o 
   6  12  -4        2.82        3.80      1.16 o 
   1  13  -4       18.45       19.33      1.48 o 
   2  13  -4        0.20        0.84      1.01 o 
   3  13  -4        3.24        3.56      1.15 o 
   4  13  -4       15.80       17.98      1.48 o 
   5  13  -4        0.46       -0.21      1.01 o 
   6  13  -4        3.03        3.16      1.49 o 
   0  14  -4      144.06      161.61      3.62 o 
   1  14  -4       30.35       38.79      1.88 o 
   2  14  -4        9.51        9.56      1.77 o 
   3  14  -4       27.37       32.23      1.67 o 
   4  14  -4       17.46       14.60      2.17 o 
   5  14  -4        2.56        4.23      1.22 o 
   1  15  -4       22.81       22.12      1.77 o 
   2  15  -4        0.69       -0.05      1.12 o 
   3  15  -4       17.20       17.10      2.39 o 
   0  16  -4        7.97        7.14      2.30 o 
   1  16  -4       27.60       32.40      1.92 o 
   2  16  -4        4.73        4.32      1.46 o 
   2   0  -3      676.89      680.55     10.05 o 
   4   0  -3      908.90      904.45     14.56 o 
   6   0  -3     2341.60     2477.11     23.06 o 
   8   0  -3      174.47      174.69      4.10 o 
   0   1  -3     2625.74     2776.75     19.62 o 
   1   1  -3      372.56      366.10      2.12 o 
   2   1  -3      143.27      141.44      1.20 o 
   3   1  -3      356.84      365.86      3.56 o 
   4   1  -3      354.07      403.45      4.43 o 
   5   1  -3      174.15      178.79      2.77 o 
   6   1  -3      332.52      357.49      4.93 o 
   7   1  -3        4.31        3.17      0.52 o 
   8   1  -3       24.99       24.92      2.24 o 
   9   1  -3       11.12        0.06      1.57 o 
  10   1  -3       15.96        0.32      3.12 o 
   1   2  -3      581.60      561.15      3.22 o 
   2   2  -3     1430.74     1504.22      8.73 o 
   3   2  -3      156.57      147.77      1.13 o 
   4   2  -3      302.43      294.24      2.62 o 
   5   2  -3      332.90      342.88      3.93 o 
   6   2  -3     1183.25     1236.20     13.21 o 
   7   2  -3       18.41       17.01      1.48 o 
   8   2  -3       60.24       60.06      2.08 o 
   9   2  -3        1.11       -0.16      1.18 o 
   0   3  -3     4273.11     4587.78     40.85 o 
   1   3  -3     1025.08     1020.24      6.56 o 
   2   3  -3      143.16      148.19      1.47 o 
   3   3  -3      321.00      308.91      2.06 o 
   4   3  -3       82.11       74.95      0.99 o 
   5   3  -3       72.61       75.96      1.56 o 
   6   3  -3       16.04       16.99      0.93 o 
   7   3  -3        5.73        5.92      1.27 o 
   8   3  -3       19.17       19.12      1.94 o 
   9   3  -3       25.79       31.64      2.87 o 
   1   4  -3      671.22      747.88      5.03 o 
   2   4  -3      775.05      837.45      5.51 o 
   3   4  -3      905.64      894.38      6.09 o 
   4   4  -3       75.92       72.69      1.18 o 
   5   4  -3      279.76      274.34      2.24 o 
   6   4  -3       39.04       40.17      1.16 o 
   7   4  -3       62.06       60.75      1.51 o 
   8   4  -3        4.04        2.82      1.44 o 
   9   4  -3        9.58        5.34      2.58 o 
   0   5  -3      510.66      598.78      5.34 o 
   1   5  -3     1146.81     1120.04      7.67 o 
   2   5  -3      294.74      302.14      2.49 o 
   3   5  -3      190.89      186.33      1.76 o 
   4   5  -3       31.67       32.49      0.89 o 
   5   5  -3       19.63       19.97      0.80 o 
   6   5  -3        8.22        8.25      1.08 o 
   7   5  -3       69.74       68.72      1.73 o 
   8   5  -3       18.62       20.00      2.01 o 
   9   5  -3        2.68        1.33      1.98 o 
   1   6  -3      160.61      182.40      1.72 o 
   2   6  -3      201.48      225.52      2.08 o 
   3   6  -3      547.07      555.72      4.19 o 
   4   6  -3       41.60       46.25      1.16 o 
   5   6  -3      174.62      161.52      1.85 o 
   6   6  -3       38.97       37.45      1.04 o 
   7   6  -3      203.72      203.37      3.88 o 
   8   6  -3        2.04        1.48      0.96 o 
   9   6  -3      122.18      123.77      3.39 o 
   0   7  -3      135.66      128.10      2.57 o 
   1   7  -3      134.93      122.14      1.56 o 
   2   7  -3       61.01       58.21      1.17 o 
   3   7  -3      273.19      265.18      2.45 o 
   4   7  -3       37.59       35.70      1.16 o 
   5   7  -3       24.76       25.12      0.94 o 
   6   7  -3       35.13       34.70      1.03 o 
   7   7  -3       79.56       79.79      1.92 o 
   8   7  -3        2.53        2.51      1.06 o 
   9   7  -3        1.74        1.44      1.18 o 
   1   8  -3       84.15       77.87      1.42 o 
   2   8  -3      104.85      102.34      1.71 o 
   3   8  -3      317.18      308.51      2.99 o 
   4   8  -3       26.67       26.68      1.05 o 
   5   8  -3      117.11      115.29      1.70 o 
   6   8  -3       39.56       38.50      1.32 o 
   7   8  -3       72.09       72.00      1.81 o 
   8   8  -3        9.22        8.38      1.29 o 
   0   9  -3       89.78       96.92      2.50 o 
   1   9  -3       61.25       54.88      1.43 o 
   2   9  -3      405.02      374.76      3.57 o 
   3   9  -3      185.18      179.23      2.27 o 
   4   9  -3       97.71       97.74      1.87 o 
   5   9  -3       15.56       18.01      1.10 o 
   6   9  -3        7.75        5.38      1.05 o 
   7   9  -3       31.38       31.30      1.31 o 
   8   9  -3       73.08       74.40      2.72 o 
   1  10  -3        4.69        4.21      0.91 o 
   2  10  -3      154.81      157.10      2.14 o 
   3  10  -3      286.15      273.61      3.09 o 
   4  10  -3       50.70       49.83      1.51 o 
   5  10  -3       69.93       68.81      1.81 o 
   6  10  -3        8.53        9.35      1.04 o 
   7  10  -3       29.60       28.38      1.34 o 
   8  10  -3        1.49        1.82      1.33 o 
   0  11  -3      195.75      181.33      5.74 o 
   1  11  -3       80.25       67.33      1.73 o 
   2  11  -3      452.44      435.64      4.37 o 
   3  11  -3        9.24        8.54      1.13 o 
   4  11  -3       82.08       79.23      1.74 o 
   5  11  -3       20.35       21.71      1.28 o 
   6  11  -3        5.11        5.84      1.23 o 
   7  11  -3        1.43        1.20      0.98 o 
   1  12  -3       16.18       13.99      1.33 o 
   2  12  -3       22.81       20.55      1.39 o 
   3  12  -3       41.96       34.78      1.64 o 
   4  12  -3        2.79        3.47      1.07 o 
   5  12  -3        8.26        8.41      1.25 o 
   6  12  -3        7.00        6.95      1.56 o 
   0  13  -3       69.58       75.62      3.56 o 
   1  13  -3       31.82       34.38      1.72 o 
   2  13  -3       56.12       54.29      2.00 o 
   3  13  -3        8.81        8.42      1.59 o 
   4  13  -3       16.84       17.35      1.43 o 
   5  13  -3        2.65        3.63      1.19 o 
   6  13  -3        6.15        6.19      1.51 o 
   1  14  -3        5.36        3.64      1.28 o 
   2  14  -3       22.46       28.37      1.88 o 
   3  14  -3       50.26       55.75      2.17 o 
   4  14  -3       13.27       16.33      1.87 o 
   5  14  -3        7.74        7.47      1.47 o 
   0  15  -3        1.93        4.25      2.53 o 
   1  15  -3        0.56        0.49      1.14 o 
   2  15  -3       22.24       23.30      1.82 o 
   3  15  -3       22.64       26.47      2.12 o 
   4  15  -3        9.69        9.55      1.83 o 
   1  16  -3        3.15        3.82      1.39 o 
   2  16  -3        1.92        1.61      1.40 o 
   0   0  -2     1854.18     2053.14     27.79 o 
   2   0  -2      177.41      213.85      3.84 o 
   4   0  -2     3665.41     4232.20     68.54 o 
   6   0  -2      329.16      345.41      3.75 o 
   8   0  -2        1.56        0.04      1.39 o 
   1   1  -2     1648.95     1680.17     10.25 o 
   2   1  -2     1454.56     1562.34      8.90 o 
   3   1  -2      481.58      497.44      5.07 o 
   4   1  -2     4641.45     5209.93     41.73 o 
   5   1  -2       42.58       41.38      1.27 o 
   6   1  -2      216.99      220.26      2.18 o 
   7   1  -2       73.83       71.10      1.00 o 
   8   1  -2      180.00      185.66      2.41 o 
   9   1  -2        0.37        0.01      1.05 o 
  10   1  -2        5.12        0.29      2.66 o 
   0   2  -2     2583.54     2652.82     21.83 o 
   1   2  -2      684.02      706.06      5.17 o 
   2   2  -2     1521.42     1518.43      9.61 o 
   3   2  -2      285.05      276.33      1.97 o 
   4   2  -2      502.65      561.73      4.51 o 
   5   2  -2       65.65       68.86      1.44 o 
   6   2  -2        5.95        4.37      1.20 o 
   7   2  -2        4.76        3.83      1.11 o 
   8   2  -2       51.19       54.35      4.05 o 
   9   2  -2       13.38       14.58      9.40 o 
  10   2  -2       16.43       18.48      3.27 o 
   1   3  -2      638.59      627.22      3.97 o 
   2   3  -2      178.97      176.08      1.44 o 
   3   3  -2      395.42      371.31      2.74 o 
   4   3  -2      535.76      523.40      3.43 o 
   5   3  -2       95.74       86.73      1.37 o 
   6   3  -2      123.36      125.07      1.99 o 
   7   3  -2      118.81      126.77      2.47 o 
   8   3  -2       73.31       76.14      2.25 o 
   9   3  -2        4.32        0.15      1.23 o 
   0   4  -2     1821.93     2008.97     20.58 o 
   1   4  -2      988.78      946.12      6.09 o 
   2   4  -2     1210.11     1232.81      8.00 o 
   3   4  -2     1049.82     1071.68      7.16 o 
   4   4  -2       88.71       94.45      1.32 o 
   5   4  -2        8.76        8.60      0.62 o 
   6   4  -2       10.28       11.64      1.15 o 
   7   4  -2        3.74        3.62      1.01 o 
   8   4  -2       22.46       24.32      1.69 o 
   9   4  -2       42.27       46.40      2.01 o 
   1   5  -2     1421.56     1571.85     10.54 o 
   2   5  -2      490.65      540.89      4.04 o 
   3   5  -2      245.41      226.28      1.99 o 
   4   5  -2        2.94        4.35      0.60 o 
   5   5  -2      254.48      245.17      2.19 o 
   6   5  -2       10.01       11.09      0.93 o 
   7   5  -2      162.64      164.04      2.59 o 
   8   5  -2       14.43       12.31      1.47 o 
   9   5  -2       10.78        8.02      5.98 o 
   0   6  -2     1324.24     1597.76     17.19 o 
   1   6  -2      834.43      814.01      6.60 o 
   2   6  -2      165.74      165.03      1.78 o 
   3   6  -2      208.88      195.74      1.95 o 
   4   6  -2        5.62        5.47      0.69 o 
   5   6  -2       25.89       26.16      1.08 o 
   6   6  -2       15.11       15.28      0.78 o 
   7   6  -2       39.22       40.04      1.80 o 
   8   6  -2       29.23       29.45      1.52 o 
   9   6  -2       44.60       44.25      3.05 o 
   1   7  -2      468.45      499.68      4.26 o 
   2   7  -2       92.11       95.40      1.33 o 
   3   7  -2      225.37      225.28      2.17 o 
   4   7  -2       62.94       57.72      1.31 o 
   5   7  -2      128.99      126.66      1.97 o 
   6   7  -2       14.51       15.34      0.84 o 
   7   7  -2      172.46      173.04      2.67 o 
   8   7  -2       13.40       13.22      1.78 o 
   9   7  -2       79.57       76.95      2.23 o 
   0   8  -2      795.53      716.06      8.57 o 
   1   8  -2      254.33      246.90      2.84 o 
   2   8  -2       57.66       54.39      1.24 o 
   3   8  -2       93.07       90.77      1.55 o 
   4   8  -2       15.10       14.12      0.86 o 
   5   8  -2       44.26       42.71      1.33 o 
   6   8  -2       36.96       37.43      1.48 o 
   7   8  -2       82.06       80.16      1.52 o 
   8   8  -2       18.21       21.56      1.76 o 
   1   9  -2      564.80      557.74      5.21 o 
   2   9  -2       53.20       49.77      1.47 o 
   3   9  -2       34.01       31.73      1.12 o 
   4   9  -2       79.05       75.68      1.56 o 
   5   9  -2      122.14      119.65      2.08 o 
   6   9  -2       55.98       58.20      1.43 o 
   7   9  -2      132.24      130.27      2.38 o 
   8   9  -2       52.06       49.87      1.95 o 
   0  10  -2     1626.23     1635.15     38.32 o 
   1  10  -2      187.68      170.93      2.68 o 
   2  10  -2      225.33      214.21      2.78 o 
   3  10  -2       49.53       48.09      1.42 o 
   4  10  -2       72.72       66.51      1.49 o 
   5  10  -2        5.38        6.28      0.98 o 
   6  10  -2       69.32       70.80      2.02 o 
   7  10  -2       28.45       26.61      1.32 o 
   8  10  -2       23.41       24.17      1.83 o 
   1  11  -2      117.35      117.84      2.56 o 
   2  11  -2       46.93       45.20      1.82 o 
   3  11  -2      121.27      117.61      1.99 o 
   4  11  -2      112.90      110.51      2.19 o 
   5  11  -2       34.70       32.81      1.54 o 
   6  11  -2       17.84       19.90      1.31 o 
   7  11  -2        8.48        7.56      1.46 o 
   0  12  -2      124.61      121.35      3.33 o 
   1  12  -2       20.77       19.84      1.46 o 
   2  12  -2       68.41       72.24      2.18 o 
   3  12  -2       10.56       10.24      1.39 o 
   4  12  -2       19.78       19.88      1.37 o 
   5  12  -2       14.73       11.93      1.20 o 
   6  12  -2        2.84        1.00      1.13 o 
   7  12  -2        4.01        3.58      1.21 o 
   1  13  -2       17.98       18.71      1.66 o 
   2  13  -2       22.28       19.90      2.58 o 
   3  13  -2        2.35        2.19      1.01 o 
   4  13  -2       88.08       95.92      2.21 o 
   5  13  -2       16.92       17.12      1.39 o 
   6  13  -2        2.78        1.70      1.31 o 
   0  14  -2        2.46        0.69      1.85 o 
   1  14  -2       15.58       18.57      1.82 o 
   2  14  -2        1.09        1.54      1.06 o 
   3  14  -2        0.21       -0.07      1.10 o 
   4  14  -2       15.38       13.68      1.74 o 
   5  14  -2        7.13        7.59      1.34 o 
   1  15  -2       14.25       17.30      1.59 o 
   2  15  -2       14.56       16.27      1.90 o 
   3  15  -2        3.21        2.72      1.35 o 
   4  15  -2       67.41       76.86      2.40 o 
   0  16  -2        3.31        3.45      2.30 o 
   1  16  -2       12.27       13.04      1.66 o 
   2  16  -2        6.49        5.77      1.57 o 
   3  16  -2        1.77        0.75      1.26 o 
   2   0  -1    16887.42    18734.32    345.56 o 
   4   0  -1       56.78       72.69      2.36 o 
   6   0  -1      414.28      412.43      4.46 o 
   8   0  -1       27.87       31.01      1.86 o 
  10   0  -1       11.87        0.61      2.70 o 
   1   1  -1       55.61       60.66      0.55 o 
   2   1  -1    19685.59    22183.07    157.31 o 
   3   1  -1      915.81      934.70      9.60 o 
   4   1  -1      659.92      750.03      5.17 o 
   5   1  -1      105.79      102.21      1.27 o 
   6   1  -1        7.24        9.70      0.52 o 
   7   1  -1        3.99        3.51      0.49 o 
   8   1  -1      111.49      111.35      1.54 o 
   9   1  -1        1.69        0.21      0.92 o 
  10   1  -1       28.17       35.27      2.42 o 
   1   2  -1      298.50      294.46      1.98 o 
   2   2  -1     1003.41     1114.11      6.91 o 
   3   2  -1       22.53       19.16      0.40 o 
   4   2  -1      482.14      439.99      3.43 o 
   5   2  -1      270.84      255.35      2.36 o 
   6   2  -1       70.31       67.20      1.04 o 
   7   2  -1       40.41       40.28      1.23 o 
   8   2  -1       58.68       59.54      1.64 o 
   9   2  -1       37.88       37.77      1.74 o 
  10   2  -1       13.28       17.27      3.05 o 
   0   3  -1     2158.15     2222.84     22.46 o 
   1   3  -1     2179.41     2225.21     14.22 o 
   2   3  -1      529.46      536.05      3.53 o 
   3   3  -1        4.04        4.16      0.46 o 
   4   3  -1      468.18      490.94      3.38 o 
   5   3  -1      127.37      129.96      1.68 o 
   6   3  -1       68.93       66.93      1.46 o 
   7   3  -1       68.38       66.42      1.61 o 
   8   3  -1       12.99       17.14      2.87 o 
   9   3  -1        8.58        2.40      1.70 o 
  10   3  -1       27.29       30.99      2.51 o 
   1   4  -1       67.43       49.85      0.96 o 
   2   4  -1      263.86      279.04      2.18 o 
   3   4  -1      691.18      686.79      4.71 o 
   4   4  -1      372.25      370.76      2.88 o 
   5   4  -1      324.80      324.83      2.48 o 
   6   4  -1       70.12       69.57      1.55 o 
   7   4  -1       41.06       42.69      1.34 o 
   8   4  -1       54.97       52.78      3.00 o 
   9   4  -1       61.44       59.13      1.63 o 
   0   5  -1      888.04      955.51     10.38 o 
   1   5  -1     1889.58     1956.74     14.52 o 
   2   5  -1      184.10      201.06      1.85 o 
   3   5  -1      103.61       88.99      1.10 o 
   4   5  -1      151.85      166.84      1.71 o 
   5   5  -1      191.37      192.03      2.00 o 
   6   5  -1       39.63       40.86      1.65 o 
   7   5  -1       39.17       35.87      2.01 o 
   8   5  -1        9.97        7.45      2.56 o 
   9   5  -1       23.71       27.58      1.89 o 
   1   6  -1      864.21      945.64      7.25 o 
   2   6  -1      168.24      192.75      1.91 o 
   3   6  -1      303.82      294.33      2.56 o 
   4   6  -1      123.42      128.93      1.75 o 
   5   6  -1      540.09      536.45      4.80 o 
   6   6  -1       15.48       14.64      0.83 o 
   7   6  -1        4.53        5.03      1.09 o 
   8   6  -1       13.76        9.76      3.66 o 
   9   6  -1       12.49        9.20      6.61 o 
   0   7  -1      644.24      652.56      7.49 o 
   1   7  -1     1066.00     1068.71      8.74 o 
   2   7  -1       45.19       52.81      1.04 o 
   3   7  -1       89.74       84.06      1.45 o 
   4   7  -1       23.72       21.86      0.91 o 
   5   7  -1      134.32      134.49      1.69 o 
   6   7  -1       11.62       10.62      0.85 o 
   7   7  -1       26.94       27.67      2.12 o 
   8   7  -1        7.89        4.66      2.35 o 
   9   7  -1       19.57       22.55      1.98 o 
   1   8  -1      275.40      280.40      2.93 o 
   2   8  -1      129.75      118.00      1.60 o 
   3   8  -1       37.74       40.63      1.16 o 
   4   8  -1      110.67      105.03      1.62 o 
   5   8  -1      214.54      209.79      2.43 o 
   6   8  -1      114.99      111.45      1.79 o 
   7   8  -1       17.24       16.32      1.10 o 
   8   8  -1        6.41        4.94      1.95 o 
   9   8  -1        0.44       -0.36      1.46 o 
   0   9  -1      274.21      244.74      4.61 o 
   1   9  -1      525.02      510.57      5.20 o 
   2   9  -1      847.75      804.72      7.33 o 
   3   9  -1       87.14       85.61      1.65 o 
   4   9  -1       59.75       55.61      1.60 o 
   5   9  -1      172.63      165.03      2.16 o 
   6   9  -1       61.58       59.27      1.68 o 
   7   9  -1       48.49       46.70      1.48 o 
   8   9  -1        8.07        7.97      1.33 o 
   1  10  -1      587.34      564.68      5.65 o 
   2  10  -1      263.74      265.82      3.21 o 
   3  10  -1       50.33       47.07      1.52 o 
   4  10  -1      102.40      103.58      1.88 o 
   5  10  -1      137.99      132.73      2.14 o 
   6  10  -1      172.59      174.35      2.66 o 
   7  10  -1        0.11        0.53      0.79 o 
   8  10  -1        1.06        1.08      1.41 o 
   0  11  -1      438.44      427.63      7.04 o 
   1  11  -1       62.97       55.11      1.86 o 
   2  11  -1      126.27      132.85      2.47 o 
   3  11  -1       16.35       15.94      1.31 o 
   4  11  -1       18.60       18.43      1.24 o 
   5  11  -1       30.66       29.39      1.44 o 
   6  11  -1       25.97       23.89      1.65 o 
   7  11  -1       15.73       18.39      3.72 o 
   1  12  -1        5.27        5.96      1.30 o 
   2  12  -1       33.58       35.73      1.41 o 
   3  12  -1       16.82       16.60      1.40 o 
   4  12  -1       31.31       31.88      1.40 o 
   5  12  -1       18.99       21.16      1.39 o 
   6  12  -1       56.07       55.58      1.81 o 
   7  12  -1        3.16        1.62      1.39 o 
   0  13  -1       27.46       26.07      2.33 o 
   1  13  -1        2.43        3.12      1.22 o 
   2  13  -1       38.10       40.06      1.78 o 
   3  13  -1        4.58        4.87      1.10 o 
   4  13  -1       15.22       14.52      1.56 o 
   5  13  -1        3.01        1.99      1.34 o 
   6  13  -1       16.64       17.45      2.16 o 
   1  14  -1        1.92        2.03      1.61 o 
   2  14  -1       48.80       48.40      1.88 o 
   3  14  -1       12.92       15.02      1.40 o 
   4  14  -1        7.13        4.58      1.25 o 
   5  14  -1        3.07        4.43      1.58 o 
   0  15  -1       49.52       60.31      4.01 o 
   1  15  -1       22.08       26.17      2.06 o 
   2  15  -1       43.84       49.81      2.05 o 
   3  15  -1        3.52        3.65      1.39 o 
   4  15  -1        9.07        5.65      1.36 o 
   1  16  -1       23.41       31.19      2.30 o 
   2  16  -1       34.85       39.43      2.28 o 
   3  16  -1        1.93        0.48      1.05 o 
   2   0   0     2369.05     2662.12     27.33 o 
   4   0   0     1165.35     1274.89     10.88 o 
   6   0   0       45.24       48.93      1.15 o 
   8   0   0       46.70       45.60      1.85 o 
  10   0   0       67.94       65.55      3.93 o 
   1   1   0     1284.52     1440.20      7.95 o 
   2   1   0     1170.78     1474.15      8.28 o 
   3   1   0      653.61      649.11      4.17 o 
   4   1   0       38.44       36.85      0.67 o 
   5   1   0       80.52       83.72      1.06 o 
   6   1   0      293.41      300.58      2.47 o 
   7   1   0        3.18        2.90      0.64 o 
   8   1   0       13.23       15.43      0.84 o 
   9   1   0        3.02        0.53      0.70 o 
  10   1   0        5.28        0.93      1.44 o 
   0   2   0    15904.40    16162.77    202.50 o 
   1   2   0      565.04      562.36      4.10 o 
   2   2   0     1248.39     1274.72      7.16 o 
   3   2   0       95.87       79.96      0.79 o 
   4   2   0      316.89      322.67      2.34 o 
   5   2   0        0.04        0.43      0.48 o 
   6   2   0        1.46        1.57      0.49 o 
   7   2   0        5.81        4.82      0.61 o 
   8   2   0       14.90       15.80      0.97 o 
   9   2   0       22.51       21.13      1.07 o 
  10   2   0       55.38       53.85      2.12 o 
   1   3   0     1194.22     1206.25      8.66 o 
   2   3   0      512.11      488.39      3.32 o 
   3   3   0      244.65      219.98      1.47 o 
   4   3   0      223.55      205.81      1.48 o 
   5   3   0      265.01      267.66      2.94 o 
   6   3   0      182.12      189.08      2.04 o 
   7   3   0      259.34      256.41      2.51 o 
   8   3   0       17.01       15.66      0.85 o 
   9   3   0        1.29        0.14      0.76 o 
  10   3   0        0.81        0.56      1.29 o 
   0   4   0       50.25       46.52      1.54 o 
   1   4   0     1386.21     1385.61     10.04 o 
   2   4   0       87.05       78.32      0.99 o 
   3   4   0      687.52      738.59      5.06 o 
   4   4   0       43.65       49.29      0.93 o 
   5   4   0       40.14       41.18      1.16 o 
   6   4   0      348.04      367.06      3.77 o 
   7   4   0        2.50        2.13      0.98 o 
   8   4   0       23.65       25.84      1.49 o 
   9   4   0       19.79       20.92      1.31 o 
   1   5   0       16.04       19.16      0.81 o 
   2   5   0      604.03      625.88      5.04 o 
   3   5   0      401.27      383.68      2.84 o 
   4   5   0      173.72      203.34      1.90 o 
   5   5   0      215.91      200.25      2.01 o 
   6   5   0        9.50       10.67      1.16 o 
   7   5   0      220.87      218.73      2.90 o 
   8   5   0        2.78        0.98      0.94 o 
   9   5   0        0.33        0.24      0.75 o 
   0   6   0        2.20        2.48      0.86 o 
   1   6   0      488.97      445.85      3.84 o 
   2   6   0      412.94      424.67      3.60 o 
   3   6   0     1930.06     2035.02     14.44 o 
   4   6   0      147.24      149.30      1.61 o 
   5   6   0       27.11       27.77      1.03 o 
   6   6   0       28.33       30.45      1.76 o 
   7   6   0        1.32        1.67      0.87 o 
   8   6   0        1.67        0.52      0.94 o 
   9   6   0        7.02        3.22      1.77 o 
   1   7   0      244.12      283.00      3.06 o 
   2   7   0      191.77      172.41      2.17 o 
   3   7   0      749.39      775.96      8.18 o 
   4   7   0       11.84       13.16      0.80 o 
   5   7   0        4.36        5.56      0.68 o 
   6   7   0       91.77       91.11      1.65 o 
   7   7   0       46.17       48.78      1.70 o 
   8   7   0        0.20        0.09      0.83 o 
   9   7   0        4.27        3.39      1.61 o 
   0   8   0      310.47      307.06      4.79 o 
   1   8   0      275.87      269.46      3.00 o 
   2   8   0       33.48       33.16      1.41 o 
   3   8   0      802.28      777.02      6.22 o 
   4   8   0       98.61       90.51      1.89 o 
   5   8   0        1.09        1.32      0.71 o 
   6   8   0        4.01        3.82      0.71 o 
   7   8   0        4.32        3.72      1.05 o 
   8   8   0       11.69       13.56      2.84 o 
   9   8   0       15.39       14.74      1.60 o 
   1   9   0      117.92      106.59      1.96 o 
   2   9   0      129.33      120.69      2.18 o 
   3   9   0       22.91       23.42      1.32 o 
   4   9   0      745.54      748.72      6.27 o 
   5   9   0       44.45       45.98      1.53 o 
   6   9   0        0.26        0.15      0.60 o 
   7   9   0        0.10       -0.13      0.87 o 
   8   9   0       17.85       15.48      1.69 o 
   0  10   0       41.16       40.13      2.06 o 
   1  10   0        6.45        6.67      1.10 o 
   2  10   0       62.50       59.69      2.02 o 
   3  10   0     1001.12      958.07      7.88 o 
   4  10   0      421.39      402.26      4.00 o 
   5  10   0       53.87       50.65      1.46 o 
   6  10   0       23.32       24.81      1.41 o 
   7  10   0        0.32        0.16      1.02 o 
   8  10   0        1.19        0.08      1.06 o 
   1  11   0       52.06       51.50      1.89 o 
   2  11   0      315.72      310.39      3.89 o 
   3  11   0       17.04       19.42      1.30 o 
   4  11   0      101.77      102.36      2.22 o 
   5  11   0       10.11        8.99      1.25 o 
   6  11   0       27.08       28.79      1.35 o 
   7  11   0       26.10       29.16      1.96 o 
   0  12   0      103.12      116.27      3.20 o 
   1  12   0        0.12        0.86      0.98 o 
   2  12   0        9.32        8.03      1.27 o 
   3  12   0        2.64        2.57      1.04 o 
   4  12   0        9.98       11.00      1.27 o 
   5  12   0       12.88       14.18      1.20 o 
   6  12   0        4.07        5.09      1.21 o 
   7  12   0        4.14        2.63      1.62 o 
   1  13   0        2.06        2.50      1.27 o 
   2  13   0        7.25        6.16      1.56 o 
   3  13   0        2.30        4.35      1.27 o 
   4  13   0       19.56       17.45      1.59 o 
   5  13   0       20.57       22.93      1.92 o 
   6  13   0        5.69        4.97      1.56 o 
   0  14   0      179.67      203.64      4.83 o 
   1  14   0        7.44        7.30      1.47 o 
   2  14   0       19.59       21.44      1.74 o 
   3  14   0       15.22       14.27      1.37 o 
   4  14   0        3.00        2.96      1.32 o 
   5  14   0        0.06        0.39      0.93 o 
   1  15   0        2.51        3.89      1.63 o 
   2  15   0       41.95       47.54      2.40 o 
   3  15   0       19.73       22.40      2.20 o 
   4  15   0        0.23        1.87      1.46 o 
   0  16   0      153.61      177.98      6.07 o 
   1  16   0       10.69        9.14      2.03 o 
   2  16   0        5.68        6.24      1.57 o 
   3  16   0        0.06       -0.66      1.24 o 
   2   0   1    17014.49    18886.79    172.88 o 
   4   0   1       49.53       68.10      1.23 o 
   6   0   1      427.60      426.40      4.45 o 
   8   0   1       30.43       34.18      2.33 o 
  10   0   1       12.03       16.12      2.49 o 
   1   1   1       51.85       57.60      0.53 o 
   2   1   1    19546.13    21667.61    203.93 o 
   3   1   1      922.63      934.20      5.89 o 
   4   1   1      679.78      777.84      5.30 o 
   5   1   1      105.41       99.30      1.06 o 
   6   1   1        7.24        9.39      0.62 o 
   7   1   1        3.91        3.56      0.57 o 
   8   1   1      111.82      111.40      1.52 o 
   9   1   1        1.49        0.60      0.59 o 
  10   1   1       26.58       29.83      1.93 o 
   1   2   1      303.27      301.91      2.11 o 
   2   2   1     1029.72     1151.40      6.42 o 
   3   2   1       21.07       18.38      0.66 o 
   4   2   1      484.21      442.26      3.10 o 
   5   2   1      268.66      251.24      2.16 o 
   6   2   1       75.77       73.27      1.15 o 
   7   2   1       40.69       41.55      0.88 o 
   8   2   1       61.38       62.57      1.18 o 
   9   2   1       37.34       35.45      1.31 o 
  10   2   1       13.76       12.75      4.57 o 
   0   3   1     2162.51     2280.33     23.85 o 
   1   3   1     2194.04     2257.49     16.13 o 
   2   3   1      529.09      535.43      3.12 o 
   3   3   1        4.13        4.50      0.32 o 
   4   3   1      464.84      490.11      4.15 o 
   5   3   1      128.18      135.66      1.45 o 
   6   3   1       69.31       67.12      1.18 o 
   7   3   1       69.10       66.58      1.47 o 
   8   3   1       13.94       16.87      1.59 o 
   9   3   1        8.48        8.69      3.90 o 
  10   3   1       26.03       23.59      1.70 o 
   1   4   1       66.83       48.75      0.88 o 
   2   4   1      258.67      273.83      2.38 o 
   3   4   1      695.22      684.88      4.53 o 
   4   4   1      360.66      362.39      2.97 o 
   5   4   1      319.57      325.51      3.20 o 
   6   4   1       72.78       72.59      1.24 o 
   7   4   1       40.44       41.43      1.17 o 
   8   4   1       56.75       56.90      1.28 o 
   9   4   1       61.29       57.91      1.60 o 
   0   5   1      897.73      976.02     10.71 o 
   1   5   1     1876.81     1947.88     14.45 o 
   2   5   1      186.60      203.82      1.95 o 
   3   5   1      107.29       92.56      1.04 o 
   4   5   1      149.80      165.42      1.62 o 
   5   5   1      190.93      191.42      1.97 o 
   6   5   1       39.25       42.06      1.30 o 
   7   5   1       39.53       36.55      1.38 o 
   8   5   1       10.02        5.29      2.99 o 
   9   5   1       24.28       25.95      1.16 o 
   1   6   1      850.31      930.63      7.15 o 
   2   6   1      169.99      197.46      2.14 o 
   3   6   1      318.43      310.73      2.59 o 
   4   6   1      124.46      128.42      1.52 o 
   5   6   1      542.77      542.49      4.50 o 
   6   6   1       15.35       18.05      2.30 o 
   7   6   1        4.81        5.89      1.07 o 
   8   6   1       13.69       13.31      2.12 o 
   9   6   1       12.69        7.21      3.66 o 
   0   7   1      648.68      666.74      8.11 o 
   1   7   1     1052.00     1054.15      8.63 o 
   2   7   1       43.16       50.96      1.18 o 
   3   7   1       90.04       83.23      1.29 o 
   4   7   1       23.88       22.32      0.92 o 
   5   7   1      132.11      129.96      2.40 o 
   6   7   1       11.36       10.47      0.84 o 
   7   7   1       25.85       23.92      1.43 o 
   8   7   1        8.17        6.91      1.64 o 
   9   7   1       20.08       22.01      1.67 o 
   1   8   1      271.60      281.28      3.04 o 
   2   8   1      127.78      117.89      1.82 o 
   3   8   1       42.00       47.66      1.15 o 
   4   8   1      104.80       98.98      1.45 o 
   5   8   1      220.05      218.11      2.91 o 
   6   8   1      116.26      114.66      2.11 o 
   7   8   1       19.15       19.02      1.72 o 
   8   8   1        6.64        4.62      1.40 o 
   9   8   1        0.55       -0.02      1.17 o 
   0   9   1      288.06      266.68      4.24 o 
   1   9   1      522.66      501.11      5.35 o 
   2   9   1      853.50      809.67      7.11 o 
   3   9   1       84.27       84.71      1.80 o 
   4   9   1       59.18       57.93      1.85 o 
   5   9   1      171.35      161.62      2.46 o 
   6   9   1       62.22       56.83      1.96 o 
   7   9   1       48.09       47.88      2.49 o 
   8   9   1        7.54        5.40      1.59 o 
   1  10   1      585.99      565.46      5.42 o 
   2  10   1      255.99      256.23      3.30 o 
   3  10   1       50.77       51.80      1.88 o 
   4  10   1       99.19       98.08      1.77 o 
   5  10   1      140.55      137.92      2.15 o 
   6  10   1      171.78      167.17      2.94 o 
   7  10   1        0.17        0.39      1.15 o 
   8  10   1        1.26        1.50      1.12 o 
   0  11   1      455.42      443.66      7.15 o 
   1  11   1       62.74       58.49      1.69 o 
   2  11   1      125.42      129.47      2.29 o 
   3  11   1       16.24       17.43      1.35 o 
   4  11   1       18.66       19.31      1.13 o 
   5  11   1       30.30       30.31      2.13 o 
   6  11   1       25.93       24.27      1.24 o 
   7  11   1       15.94       16.27      1.75 o 
   1  12   1        5.24        5.67      1.32 o 
   2  12   1       33.26       36.00      1.72 o 
   3  12   1       16.92       19.04      1.26 o 
   4  12   1       31.25       31.01      1.42 o 
   5  12   1       18.58       19.05      1.24 o 
   6  12   1       55.34       53.53      2.24 o 
   7  12   1        3.09        2.05      1.40 o 
   0  13   1       25.00       25.44      2.25 o 
   1  13   1        2.40        2.93      1.30 o 
   2  13   1       38.04       41.57      1.95 o 
   3  13   1        4.83        4.67      1.07 o 
   4  13   1       15.65       14.24      1.29 o 
   5  13   1        3.02        1.89      1.04 o 
   6  13   1       16.65       17.91      2.02 o 
   1  14   1        1.80        4.75      1.58 o 
   2  14   1       49.68       53.76      2.23 o 
   3  14   1       12.87       14.44      1.56 o 
   4  14   1        7.79        7.23      1.20 o 
   5  14   1        3.28        6.01      1.24 o 
   0  15   1       48.49       54.02      3.22 o 
   1  15   1       22.35       23.55      1.91 o 
   2  15   1       43.38       50.06      2.24 o 
   3  15   1        3.25        2.90      1.30 o 
   4  15   1        9.28        7.38      1.46 o 
   1  16   1       23.32       28.02      2.13 o 
   2  16   1       34.93       41.07      2.67 o 
   3  16   1        2.07        1.02      1.17 o 
   0   0   2     1786.83     1995.72     20.04 o 
   2   0   2      174.93      214.69      1.68 o 
   4   0   2     3622.05     4214.21     33.40 o 
   6   0   2      327.25      352.60      3.87 o 
   8   0   2        1.29        1.68      0.85 o 
  10   0   2       40.69       44.14      2.11 o 
   1   1   2     1642.86     1653.55     11.09 o 
   2   1   2     1423.65     1539.22     11.84 o 
   3   1   2      486.20      500.55      3.23 o 
   4   1   2     4682.15     5242.10     37.87 o 
   5   1   2       45.37       45.14      0.73 o 
   6   1   2      234.63      243.35      1.83 o 
   7   1   2       71.63       70.24      1.05 o 
   8   1   2      179.89      187.41      1.85 o 
   9   1   2        0.44        0.80      0.56 o 
  10   1   2        5.50        5.93      2.22 o 
   0   2   2     2487.88     2583.86     25.79 o 
   1   2   2      683.26      710.89      4.38 o 
   2   2   2     1540.64     1561.81      9.74 o 
   3   2   2      284.93      279.83      2.42 o 
   4   2   2      488.05      551.06      3.77 o 
   5   2   2       66.70       69.65      0.95 o 
   6   2   2        5.98        5.65      0.50 o 
   7   2   2        4.29        4.14      0.57 o 
   8   2   2       48.71       50.65      1.11 o 
   9   2   2       13.77       15.01      0.89 o 
  10   2   2       17.32       18.77      1.47 o 
   1   3   2      649.14      637.61      4.47 o 
   2   3   2      170.10      167.18      1.47 o 
   3   3   2      389.83      368.02      2.26 o 
   4   3   2      549.79      549.50      4.45 o 
   5   3   2       96.38       89.75      1.12 o 
   6   3   2      125.95      129.90      1.56 o 
   7   3   2      117.34      121.17      1.33 o 
   8   3   2       73.31       77.08      1.18 o 
   9   3   2        3.75        2.95      0.91 o 
   0   4   2     1832.28     2006.71     20.52 o 
   1   4   2      994.72      959.22      7.08 o 
   2   4   2     1197.20     1231.51      9.01 o 
   3   4   2     1043.03     1078.42      6.51 o 
   4   4   2       90.78       95.67      0.89 o 
   5   4   2        9.12       10.32      1.01 o 
   6   4   2       10.30       10.98      0.76 o 
   7   4   2        3.16        3.16      0.68 o 
   8   4   2       22.59       23.46      0.84 o 
   9   4   2       42.44       44.37      1.28 o 
   1   5   2     1431.90     1599.88     12.16 o 
   2   5   2      491.96      545.97      4.40 o 
   3   5   2      231.95      213.66      1.80 o 
   4   5   2        3.12        3.83      0.49 o 
   5   5   2      259.41      252.62      2.69 o 
   6   5   2        9.46       10.84      0.73 o 
   7   5   2      163.84      164.71      1.94 o 
   8   5   2       14.33       14.40      1.08 o 
   9   5   2       11.81       12.27      1.08 o 
   0   6   2     1324.60     1599.26     17.11 o 
   1   6   2      820.57      810.30      6.29 o 
   2   6   2      166.36      169.24      1.95 o 
   3   6   2      210.51      197.50      2.38 o 
   4   6   2        5.61        5.17      0.51 o 
   5   6   2       24.63       25.69      1.17 o 
   6   6   2       15.23       15.90      1.32 o 
   7   6   2       40.70       43.05      1.46 o 
   8   6   2       28.66       24.67      1.32 o 
   9   6   2       43.62       46.36      1.82 o 
   1   7   2      474.65      511.41      4.45 o 
   2   7   2       93.67      101.96      1.76 o 
   3   7   2      221.45      224.74      2.48 o 
   4   7   2       61.49       57.98      1.06 o 
   5   7   2      131.46      126.74      2.27 o 
   6   7   2       14.43       15.48      1.25 o 
   7   7   2      174.22      174.20      2.74 o 
   8   7   2       13.54       12.11      1.61 o 
   9   7   2       82.06       77.95      2.12 o 
   0   8   2      798.59      729.45      8.66 o 
   1   8   2      249.60      243.57      2.82 o 
   2   8   2       58.12       55.83      1.33 o 
   3   8   2       86.74       89.52      1.94 o 
   4   8   2       15.66       14.51      0.83 o 
   5   8   2       45.41       44.37      1.08 o 
   6   8   2       36.74       34.61      1.67 o 
   7   8   2       83.37       80.56      2.80 o 
   8   8   2       18.88       21.51      1.45 o 
   1   9   2      567.68      558.88      5.34 o 
   2   9   2       51.29       50.13      1.43 o 
   3   9   2       36.51       34.19      1.42 o 
   4   9   2       81.18       76.53      1.49 o 
   5   9   2      119.41      114.09      1.80 o 
   6   9   2       52.11       53.60      1.87 o 
   7   9   2      134.52      130.25      2.83 o 
   8   9   2       51.58       48.42      1.86 o 
   0  10   2     1612.27     1631.30     19.80 o 
   1  10   2      182.89      168.39      2.90 o 
   2  10   2      236.75      226.80      2.90 o 
   3  10   2       51.11       51.83      1.75 o 
   4  10   2       72.62       66.25      1.45 o 
   5  10   2        5.41        5.66      0.81 o 
   6  10   2       69.33       69.76      2.38 o 
   7  10   2       28.44       24.05      1.84 o 
   8  10   2       24.51       23.55      1.68 o 
   1  11   2      117.35      119.17      2.36 o 
   2  11   2       50.01       45.19      1.61 o 
   3  11   2      121.28      118.03      2.46 o 
   4  11   2      106.85      104.04      1.81 o 
   5  11   2       34.50       31.18      1.20 o 
   6  11   2       17.22       20.81      1.56 o 
   7  11   2        8.55        5.75      1.48 o 
   0  12   2      124.48      120.79      4.70 o 
   1  12   2       21.47       22.42      1.44 o 
   2  12   2       70.91       74.65      2.01 o 
   3  12   2       10.72       10.76      1.34 o 
   4  12   2       19.93       16.34      1.26 o 
   5  12   2       14.87       11.87      1.26 o 
   6  12   2        2.82        2.88      1.31 o 
   7  12   2        3.88        3.63      1.47 o 
   1  13   2       17.76       20.02      1.51 o 
   2  13   2       21.59       23.29      1.57 o 
   3  13   2        2.03        1.64      1.15 o 
   4  13   2       88.39       95.96      3.09 o 
   5  13   2       17.09       19.90      1.69 o 
   6  13   2        2.31        3.10      1.33 o 
   0  14   2        2.97        4.24      1.80 o 
   1  14   2       15.49       18.76      1.63 o 
   2  14   2        0.83        1.54      1.32 o 
   3  14   2        0.14       -0.16      1.09 o 
   4  14   2       15.34       11.86      1.58 o 
   5  14   2        7.16        9.00      1.62 o 
   1  15   2       14.63       17.02      2.38 o 
   2  15   2       14.30       13.77      2.13 o 
   3  15   2        3.35        4.47      1.27 o 
   4  15   2       67.78       74.48      2.48 o 
   0  16   2        3.44        4.91      2.19 o 
   1  16   2       12.26       13.29      2.00 o 
   2  16   2        6.38        6.25      1.83 o 
   3  16   2        1.55        1.62      1.21 o 
   2   0   3      674.92      696.58      5.94 o 
   4   0   3      884.38      900.83      6.70 o 
   6   0   3     2332.46     2512.66     23.26 o 
   8   0   3      182.57      179.78      4.33 o 
  10   0   3       10.38        8.76      1.71 o 
   0   1   3     2650.15     2818.08     23.32 o 
   1   1   3      364.67      360.45      2.40 o 
   2   1   3      140.37      139.87      0.87 o 
   3   1   3      363.79      379.19      2.04 o 
   4   1   3      366.23      419.57      2.46 o 
   5   1   3      173.35      179.73      1.41 o 
   6   1   3      333.43      353.04      2.65 o 
   7   1   3        4.08        2.95      0.51 o 
   8   1   3       22.66       21.47      0.79 o 
   9   1   3       11.24        9.31      0.81 o 
  10   1   3       16.17       12.24      4.04 o 
   1   2   3      579.08      569.05      3.61 o 
   2   2   3     1420.56     1518.14     10.63 o 
   3   2   3      159.27      153.09      1.33 o 
   4   2   3      318.05      314.49      2.31 o 
   5   2   3      328.88      336.47      2.49 o 
   6   2   3     1173.24     1247.89      7.72 o 
   7   2   3       20.67       20.05      0.67 o 
   8   2   3       63.47       61.66      1.06 o 
   9   2   3        1.10        1.35      0.62 o 
   0   3   3     4205.10     4492.78     48.49 o 
   1   3   3     1027.97     1040.90      6.59 o 
   2   3   3      157.15      166.60      1.38 o 
   3   3   3      313.35      305.55      2.60 o 
   4   3   3       81.94       75.32      1.17 o 
   5   3   3       72.08       77.22      1.09 o 
   6   3   3       15.92       16.48      0.84 o 
   7   3   3        5.58        5.23      0.61 o 
   8   3   3       20.16       20.02      0.89 o 
   9   3   3       26.67       27.59      1.05 o 
   1   4   3      665.55      743.58      5.48 o 
   2   4   3      784.98      868.86      5.76 o 
   3   4   3      914.37      922.10      5.57 o 
   4   4   3       78.96       77.62      1.18 o 
   5   4   3      279.52      278.89      2.67 o 
   6   4   3       39.76       42.27      1.02 o 
   7   4   3       63.69       62.12      1.20 o 
   8   4   3        4.03        4.91      0.66 o 
   9   4   3        9.77        6.77      1.14 o 
   0   5   3      506.36      601.29      6.47 o 
   1   5   3     1148.43     1145.18      8.60 o 
   2   5   3      291.38      303.15      2.61 o 
   3   5   3      180.17      178.77      2.07 o 
   4   5   3       32.08       33.42      0.86 o 
   5   5   3       20.10       21.09      0.97 o 
   6   5   3        8.39        9.72      0.86 o 
   7   5   3       69.73       69.33      1.29 o 
   8   5   3       18.57       20.18      1.17 o 
   9   5   3        2.55        3.11      0.77 o 
   1   6   3      155.69      180.67      1.88 o 
   2   6   3      199.77      228.19      2.48 o 
   3   6   3      554.94      578.28      4.94 o 
   4   6   3       41.69       44.53      0.90 o 
   5   6   3      176.00      165.94      2.59 o 
   6   6   3       38.70       39.72      2.36 o 
   7   6   3      206.98      211.46      2.85 o 
   8   6   3        2.00        1.86      0.86 o 
   9   6   3      120.12      123.13      3.10 o 
   0   7   3      138.80      131.79      2.35 o 
   1   7   3      138.25      130.73      1.76 o 
   2   7   3       63.52       62.29      1.23 o 
   3   7   3      268.56      269.46      3.07 o 
   4   7   3       36.84       33.81      0.82 o 
   5   7   3       25.28       25.00      1.72 o 
   6   7   3       34.59       33.96      1.42 o 
   7   7   3       78.91       82.53      2.26 o 
   8   7   3        2.75        2.07      1.04 o 
   9   7   3        1.43        1.15      1.51 o 
   1   8   3       86.45       82.75      1.73 o 
   2   8   3      107.72      107.27      2.00 o 
   3   8   3      314.32      313.50      3.26 o 
   4   8   3       26.24       27.02      0.88 o 
   5   8   3      118.17      113.92      2.62 o 
   6   8   3       40.13       39.98      1.59 o 
   7   8   3       73.85       75.90      2.42 o 
   8   8   3        8.52        7.03      1.39 o 
   0   9   3       84.80       92.30      2.41 o 
   1   9   3       66.16       59.37      1.72 o 
   2   9   3      399.94      381.60      3.89 o 
   3   9   3      180.52      176.47      2.76 o 
   4   9   3      100.38       98.45      2.29 o 
   5   9   3       16.14       16.31      1.23 o 
   6   9   3        7.87        6.82      1.11 o 
   7   9   3       31.29       29.26      3.30 o 
   8   9   3       71.70       72.39      2.05 o 
   1  10   3        4.57        4.40      1.22 o 
   2  10   3      155.69      161.88      2.41 o 
   3  10   3      284.55      276.28      3.50 o 
   4  10   3       55.74       54.95      1.50 o 
   5  10   3       71.75       68.94      1.90 o 
   6  10   3        8.09        9.80      1.46 o 
   7  10   3       28.73       25.42      1.82 o 
   8  10   3        1.20        2.14      1.65 o 
   0  11   3      206.56      196.04      3.94 o 
   1  11   3       80.92       69.44      2.07 o 
   2  11   3      442.69      430.11      4.83 o 
   3  11   3        8.98        8.61      1.50 o 
   4  11   3       83.65       82.40      1.74 o 
   5  11   3       20.30       19.50      1.27 o 
   6  11   3        5.15        5.85      1.62 o 
   7  11   3        1.43        2.16      1.32 o 
   1  12   3       15.93       13.93      2.46 o 
   2  12   3       22.49       22.25      1.46 o 
   3  12   3       42.26       32.29      1.63 o 
   4  12   3        2.83        3.44      1.08 o 
   5  12   3        8.01        8.38      1.05 o 
   6  12   3        7.09        7.89      1.40 o 
   0  13   3       69.15       70.91      4.40 o 
   1  13   3       31.75       31.40      2.06 o 
   2  13   3       57.90       55.49      2.13 o 
   3  13   3        9.22        9.83      1.73 o 
   4  13   3       16.19       16.46      1.30 o 
   5  13   3        2.66        1.91      1.29 o 
   6  13   3        6.18        6.28      1.51 o 
   1  14   3        5.58        3.82      1.33 o 
   2  14   3       22.04       25.98      1.78 o 
   3  14   3       50.14       58.34      2.17 o 
   4  14   3       12.60       14.82      1.42 o 
   5  14   3        7.12        6.16      1.55 o 
   0  15   3        1.67        3.36      1.99 o 
   1  15   3        0.81        0.30      1.18 o 
   2  15   3       22.87       27.31      1.92 o 
   3  15   3       23.05       27.50      4.56 o 
   4  15   3        9.73        9.61      1.45 o 
   1  16   3        3.20        1.70      1.71 o 
   2  16   3        1.95        0.54      1.68 o 
   0   0   4      990.52     1000.58     15.13 o 
   2   0   4     1426.80     1561.40     16.27 o 
   4   0   4      445.49      492.93      3.79 o 
   6   0   4      506.95      508.26      4.80 o 
   8   0   4      379.87      373.86      4.49 o 
   1   1   4      348.93      358.20      2.11 o 
   2   1   4     1297.84     1433.47     11.94 o 
   3   1   4       89.36       93.47      0.63 o 
   4   1   4      923.80      992.14      5.47 o 
   5   1   4       29.19       30.01      0.50 o 
   6   1   4      171.75      164.40      1.39 o 
   7   1   4       73.73       73.04      1.03 o 
   8   1   4      336.63      332.16      2.89 o 
   9   1   4       39.02       34.28      1.39 o 
   0   2   4     2362.93     2671.01     27.92 o 
   1   2   4      865.16      881.72      6.03 o 
   2   2   4       87.45       80.70      0.78 o 
   3   2   4      167.86      181.21      1.50 o 
   4   2   4      237.83      259.80      1.61 o 
   5   2   4        5.34        4.91      0.42 o 
   6   2   4       18.88       17.66      0.56 o 
   7   2   4       87.49       89.05      1.12 o 
   8   2   4      116.85      117.14      1.55 o 
   9   2   4       27.66       29.44      1.59 o 
   1   3   4      202.20      195.27      1.51 o 
   2   3   4      557.32      569.58      4.20 o 
   3   3   4      206.49      213.98      1.88 o 
   4   3   4      445.93      481.04      3.85 o 
   5   3   4      235.21      227.02      1.98 o 
   6   3   4      116.93      112.94      1.15 o 
   7   3   4       87.37       87.49      1.17 o 
   8   3   4      133.13      135.32      1.60 o 
   9   3   4       74.30       74.70      1.97 o 
   0   4   4      783.79      847.65      9.89 o 
   1   4   4      525.03      499.19      3.72 o 
   2   4   4      221.23      210.41      1.68 o 
   3   4   4      554.15      572.51      4.58 o 
   4   4   4       68.36       70.38      1.28 o 
   5   4   4       20.96       24.27      1.07 o 
   6   4   4        0.27        0.34      0.54 o 
   7   4   4        6.85        8.19      0.68 o 
   8   4   4       44.00       42.50      1.77 o 
   9   4   4       54.32       56.35      1.86 o 
   1   5   4      939.10     1028.32      7.74 o 
   2   5   4       88.38      101.58      1.35 o 
   3   5   4       41.73       34.33      0.85 o 
   4   5   4      285.73      303.45      3.04 o 
   5   5   4      712.75      726.29      6.23 o 
   6   5   4       39.17       40.52      1.16 o 
   7   5   4       74.14       76.19      1.42 o 
   8   5   4       18.62       20.57      0.92 o 
   9   5   4       17.47       18.08      1.42 o 
   0   6   4      122.96      136.20      2.66 o 
   1   6   4      519.46      507.71      4.14 o 
   2   6   4      102.95      118.50      1.60 o 
   3   6   4      215.82      209.20      2.44 o 
   4   6   4      113.11      107.52      1.27 o 
   5   6   4       12.53       12.87      0.84 o 
   6   6   4       47.34       49.52      1.24 o 
   7   6   4       40.26       39.17      1.54 o 
   8   6   4       16.56       16.32      1.90 o 
   9   6   4       46.24       48.39      2.61 o 
   1   7   4       70.18       71.17      1.38 o 
   2   7   4       10.21       10.27      0.84 o 
   3   7   4      160.14      154.35      1.95 o 
   4   7   4      101.93       98.50      1.68 o 
   5   7   4      451.33      450.29      4.96 o 
   6   7   4        8.99        8.24      1.05 o 
   7   7   4      233.77      228.55      2.88 o 
   8   7   4        2.64        3.10      1.28 o 
   0   8   4      180.70      178.92      3.00 o 
   1   8   4      110.90      103.90      2.39 o 
   2   8   4       45.53       44.13      1.30 o 
   3   8   4      132.10      132.08      2.22 o 
   4   8   4       67.32       63.34      1.19 o 
   5   8   4       35.09       31.74      0.75 o 
   6   8   4        3.11        1.15      0.98 o 
   7   8   4       68.64       64.78      2.25 o 
   8   8   4        5.42        6.59      1.39 o 
   1   9   4      151.18      140.24      2.40 o 
   2   9   4      121.21      132.66      2.00 o 
   3   9   4       51.07       47.27      1.39 o 
   4   9   4      113.72      116.07      1.56 o 
   5   9   4      168.83      159.79      2.01 o 
   6   9   4       48.65       48.77      1.94 o 
   7   9   4       28.93       30.26      2.02 o 
   8   9   4        3.32        2.53      1.80 o 
   0  10   4      406.31      349.23      5.32 o 
   1  10   4       82.14       72.71      1.65 o 
   2  10   4       70.80       68.67      1.95 o 
   3  10   4      107.40      107.28      1.99 o 
   4  10   4      140.98      133.37      2.05 o 
   5  10   4       37.32       38.94      1.76 o 
   6  10   4       43.70       41.75      1.70 o 
   7  10   4       16.48       12.50      1.71 o 
   1  11   4      105.09       88.33      2.05 o 
   2  11   4       11.13        8.80      1.44 o 
   3  11   4       16.38       15.83      1.38 o 
   4  11   4      181.23      177.55      3.05 o 
   5  11   4       38.94       37.22      1.73 o 
   6  11   4       63.06       66.27      2.53 o 
   7  11   4       15.47       13.29      2.84 o 
   0  12   4       74.32       63.80      2.60 o 
   1  12   4       29.34       28.87      1.49 o 
   2  12   4       95.52      100.24      2.49 o 
   3  12   4        2.84        3.87      1.22 o 
   4  12   4        6.53        5.54      0.91 o 
   5  12   4       19.90       20.95      2.78 o 
   6  12   4        2.77        2.83      1.37 o 
   1  13   4       18.51       20.31      1.52 o 
   2  13   4        0.31        0.81      1.21 o 
   3  13   4        3.17        2.90      1.52 o 
   4  13   4       16.47       17.75      1.32 o 
   5  13   4        0.61        0.85      1.13 o 
   6  13   4        3.07        0.71      1.74 o 
   0  14   4      145.27      164.26      5.03 o 
   1  14   4       31.52       39.37      2.35 o 
   2  14   4        8.68        9.16      1.99 o 
   3  14   4       27.11       33.77      2.02 o 
   4  14   4       17.83       19.34      1.59 o 
   5  14   4        2.54       -0.17      1.59 o 
   1  15   4       22.42       20.60      2.08 o 
   2  15   4        0.69        0.65      1.35 o 
   3  15   4       16.29       17.55      1.96 o 
   0  16   4        8.18        8.11      2.76 o 
   1  16   4       28.74       36.10      3.11 o 
   2  16   4        4.89        5.25      1.85 o 
   2   0   5      515.14      632.04      5.39 o 
   4   0   5     1389.79     1461.99     25.24 o 
   6   0   5        8.73        8.99      0.55 o 
   8   0   5       38.29       38.87      4.15 o 
   0   1   5     3068.88     3719.91     32.61 o 
   1   1   5      395.37      419.90      3.08 o 
   2   1   5     2184.19     2400.47     24.09 o 
   3   1   5       38.05       42.88      0.51 o 
   4   1   5      258.51      250.54      1.42 o 
   5   1   5        2.74        2.31      0.27 o 
   6   1   5       16.14       16.46      0.78 o 
   7   1   5       26.72       27.28      0.77 o 
   8   1   5       57.62       57.91      2.89 o 
   9   1   5        1.37        0.51      1.65 o 
   1   2   5        5.76        5.32      0.50 o 
   2   2   5      245.60      262.85      1.93 o 
   3   2   5       76.27       78.00      1.07 o 
   4   2   5      295.83      284.58      2.13 o 
   5   2   5      124.78      125.02      1.06 o 
   6   2   5      206.42      208.98      1.61 o 
   7   2   5      126.95      124.40      1.27 o 
   8   2   5       25.68       28.07      1.80 o 
   9   2   5      128.97      129.87      5.91 o 
   0   3   5      153.05      159.00      1.69 o 
   1   3   5      472.65      488.19      3.28 o 
   2   3   5      934.08     1008.43      6.30 o 
   3   3   5      210.74      204.93      1.41 o 
   4   3   5        8.26        8.80      0.70 o 
   5   3   5       37.98       39.72      0.61 o 
   6   3   5       55.49       55.91      1.60 o 
   7   3   5       95.06       95.46      2.25 o 
   8   3   5       25.48       23.62      1.12 o 
   9   3   5        0.83        2.60      1.55 o 
   1   4   5       40.00       44.01      0.72 o 
   2   4   5       37.04       44.78      0.79 o 
   3   4   5      793.65      797.84      6.03 o 
   4   4   5      209.74      211.95      3.00 o 
   5   4   5       80.08       76.15      1.38 o 
   6   4   5      304.14      302.90      2.71 o 
   7   4   5      282.14      274.66      4.01 o 
   8   4   5        0.83        0.99      0.80 o 
   9   4   5       28.55       32.13      3.79 o 
   0   5   5       15.06       12.02      1.06 o 
   1   5   5      585.19      587.28      5.18 o 
   2   5   5      137.18      152.33      1.57 o 
   3   5   5       68.67       63.73      1.05 o 
   4   5   5      112.16      117.18      1.66 o 
   5   5   5      167.34      165.26      2.03 o 
   6   5   5       25.40       24.90      0.96 o 
   7   5   5       89.37       86.34      2.54 o 
   8   5   5       12.74       12.40      1.07 o 
   9   5   5        1.08        1.32      1.28 o 
   1   6   5      169.52      158.01      1.79 o 
   2   6   5       44.48       41.08      0.92 o 
   3   6   5      844.84      846.61      8.82 o 
   4   6   5       42.08       42.43      0.81 o 
   5   6   5       90.09       85.11      1.56 o 
   6   6   5       44.09       44.18      1.64 o 
   7   6   5      100.60      105.37      2.55 o 
   8   6   5        1.52        1.50      0.93 o 
   0   7   5       37.39       37.14      1.43 o 
   1   7   5      361.61      341.84      3.16 o 
   2   7   5      305.20      290.53      4.11 o 
   3   7   5      173.11      154.91      1.96 o 
   4   7   5       59.61       61.44      1.32 o 
   5   7   5      390.89      379.15      4.48 o 
   6   7   5       21.46       22.36      1.18 o 
   7   7   5       73.28       75.80      2.97 o 
   8   7   5        3.21        2.68      1.18 o 
   1   8   5      111.78      114.14      1.71 o 
   2   8   5       16.78       18.80      1.11 o 
   3   8   5       86.45       80.69      1.60 o 
   4   8   5       54.90       52.65      1.40 o 
   5   8   5      171.52      166.36      3.14 o 
   6   8   5       35.60       34.43      1.39 o 
   7   8   5        2.41        3.37      1.94 o 
   8   8   5        9.64        9.07      3.02 o 
   0   9   5      313.42      328.27      5.75 o 
   1   9   5      126.22      124.15      2.02 o 
   2   9   5       76.60       74.67      1.81 o 
   3   9   5      132.52      116.43      2.10 o 
   4   9   5       40.81       36.43      1.29 o 
   5   9   5       51.17       46.81      1.52 o 
   6   9   5       35.64       35.04      2.10 o 
   7   9   5       31.62       31.21      2.34 o 
   8   9   5        5.02        5.55      1.91 o 
   1  10   5      166.64      148.25      2.23 o 
   2  10   5       92.58       86.40      1.92 o 
   3  10   5       30.41       30.94      1.60 o 
   4  10   5       54.58       57.23      1.81 o 
   5  10   5       11.53        9.88      1.44 o 
   6  10   5      128.68      124.66      4.53 o 
   7  10   5       43.25       47.00      6.89 o 
   0  11   5       22.24       27.26      2.20 o 
   1  11   5       33.01       30.53      1.46 o 
   2  11   5       36.93       33.16      1.45 o 
   3  11   5       20.86       19.53      1.39 o 
   4  11   5       44.60       42.93      1.98 o 
   5  11   5       14.00       13.65      1.42 o 
   6  11   5       19.68       18.05      1.62 o 
   7  11   5       17.15       11.70      2.38 o 
   1  12   5       34.69       34.86      1.63 o 
   2  12   5       27.99       26.95      1.57 o 
   3  12   5        6.30        5.35      1.16 o 
   4  12   5       52.02       59.10      2.25 o 
   5  12   5       10.77       10.66      1.38 o 
   6  12   5       58.42       54.59      2.67 o 
   0  13   5       38.64       41.29      2.84 o 
   1  13   5       28.20       34.79      1.69 o 
   2  13   5       27.60       30.36      1.87 o 
   3  13   5        7.33        9.32      1.56 o 
   4  13   5        2.32        2.10      0.99 o 
   5  13   5        1.90       -0.04      1.19 o 
   1  14   5       19.14       23.89      1.91 o 
   2  14   5        8.11        9.66      1.48 o 
   3  14   5        1.68        2.80      1.28 o 
   4  14   5        0.51        0.84      1.11 o 
   0  15   5        4.38        3.56      2.65 o 
   1  15   5       85.44      101.28      2.70 o 
   2  15   5       46.78       49.96      2.35 o 
   3  15   5        5.09        5.19      1.46 o 
   0   0   6     4435.14     5266.43     59.20 o 
   2   0   6     3426.29     3794.32     34.59 o 
   4   0   6       28.60       28.64      1.66 o 
   6   0   6       31.55       30.49      0.64 o 
   8   0   6       58.41       65.52      3.70 o 
   1   1   6      320.14      363.06      2.40 o 
   2   1   6       87.72       85.54      0.99 o 
   3   1   6       75.60       73.51      0.59 o 
   4   1   6      183.27      166.81      1.27 o 
   5   1   6       45.72       44.88      0.64 o 
   6   1   6      169.56      175.71      2.47 o 
   7   1   6       72.57       68.13      2.33 o 
   8   1   6       48.24       52.46      2.48 o 
   9   1   6        8.89        9.34      1.84 o 
   0   2   6     2935.85     3258.58     29.25 o 
   1   2   6      107.53      111.62      1.13 o 
   2   2   6      538.15      544.03      3.72 o 
   3   2   6      101.51      106.25      1.33 o 
   4   2   6      133.57      134.12      1.28 o 
   5   2   6       74.43       73.58      1.00 o 
   6   2   6       35.42       36.57      1.12 o 
   7   2   6       47.72       50.92      2.50 o 
   8   2   6       87.36       95.91      3.53 o 
   9   2   6       18.64       21.12      3.08 o 
   1   3   6       14.12       13.33      0.58 o 
   2   3   6      104.58       94.09      1.21 o 
   3   3   6      213.71      209.78      2.11 o 
   4   3   6      228.84      215.72      2.29 o 
   5   3   6      585.07      584.51      4.57 o 
   6   3   6       29.37       27.99      0.85 o 
   7   3   6       87.40       86.44      1.65 o 
   8   3   6       45.86       47.05      2.17 o 
   9   3   6        1.33       -0.74      1.73 o 
   0   4   6      413.28      436.90      8.43 o 
   1   4   6      544.13      544.72      3.83 o 
   2   4   6      179.00      187.00      1.57 o 
   3   4   6      179.21      175.04      1.55 o 
   4   4   6      369.56      356.12      7.67 o 
   5   4   6       28.43       28.13      1.36 o 
   6   4   6       31.13       30.00      1.46 o 
   7   4   6       18.45       18.21      0.88 o 
   8   4   6       22.00       24.92      1.94 o 
   9   4   6       33.09       32.08      3.08 o 
   1   5   6      183.38      181.71      1.95 o 
   2   5   6      127.60      128.91      1.65 o 
   3   5   6        9.23        9.61      0.66 o 
   4   5   6       26.20       24.80      1.27 o 
   5   5   6      590.34      572.48      9.22 o 
   6   5   6       37.06       38.50      1.06 o 
   7   5   6       13.29       16.21      1.27 o 
   8   5   6       17.08       14.92      1.70 o 
   0   6   6      213.95      200.68      3.17 o 
   1   6   6     1013.13      990.13      7.86 o 
   2   6   6      107.02      103.46      1.60 o 
   3   6   6      575.49      557.66      5.26 o 
   4   6   6       41.15       43.41      0.93 o 
   5   6   6       61.64       57.80      1.80 o 
   6   6   6        7.58        6.54      0.69 o 
   7   6   6        3.93        3.52      0.92 o 
   8   6   6       21.09       20.59      1.87 o 
   1   7   6      111.67      106.96      1.74 o 
   2   7   6       25.48       27.03      0.94 o 
   3   7   6      179.45      168.26      2.01 o 
   4   7   6      142.85      138.60      4.58 o 
   5   7   6      112.32      107.24      2.61 o 
   6   7   6       15.91       16.87      1.59 o 
   7   7   6       27.52       28.53      1.86 o 
   8   7   6        2.28        2.91      1.28 o 
   0   8   6      132.82      129.01      2.56 o 
   1   8   6      333.57      308.14      3.13 o 
   2   8   6       70.45       75.24      1.66 o 
   3   8   6      462.31      430.47      4.13 o 
   4   8   6       11.21        8.74      0.85 o 
   5   8   6       10.67       11.92      1.08 o 
   6   8   6        7.51        6.64      1.78 o 
   7   8   6        2.42        3.01      1.50 o 
   8   8   6        5.93        6.53      1.85 o 
   1   9   6       10.93       14.90      1.15 o 
   2   9   6      108.87       98.36      1.74 o 
   3   9   6       49.87       52.60      1.45 o 
   4   9   6       52.10       52.42      2.00 o 
   5   9   6       40.96       35.27      2.20 o 
   6   9   6       35.17       35.45      2.88 o 
   7   9   6        0.59        0.81      1.49 o 
   0  10   6       22.09       25.07      1.95 o 
   1  10   6       54.47       50.28      1.56 o 
   2  10   6      114.27      113.07      2.20 o 
   3  10   6       64.07       56.58      1.63 o 
   4  10   6        9.16        8.37      1.11 o 
   5  10   6       78.83       74.18      6.71 o 
   6  10   6       14.86       10.45      2.60 o 
   7  10   6        2.78        3.07      2.21 o 
   1  11   6        0.72        1.15      0.89 o 
   2  11   6       46.01       44.32      1.52 o 
   3  11   6       27.36       28.84      1.37 o 
   4  11   6      113.49      117.19      2.68 o 
   5  11   6        0.14        0.70      0.92 o 
   6  11   6        4.79        3.45      3.08 o 
   0  12   6       30.90       35.24      2.47 o 
   1  12   6        9.61        8.98      1.76 o 
   2  12   6       13.99       17.17      1.42 o 
   3  12   6        4.12        3.92      1.40 o 
   4  12   6       15.75       15.17      1.39 o 
   5  12   6       19.50       22.49      2.09 o 
   6  12   6        6.22        5.45      2.07 o 
   1  13   6       16.85       20.89      1.98 o 
   2  13   6       19.52       20.96      1.71 o 
   3  13   6        8.01        9.98      1.39 o 
   4  13   6       15.29       19.18      1.54 o 
   5  13   6        1.29        0.19      1.38 o 
   0  14   6       49.41       48.29      2.82 o 
   1  14   6       16.57       21.33      1.83 o 
   2  14   6        0.48        0.64      1.07 o 
   3  14   6       21.71       24.00      1.72 o 
   4  14   6       12.94       12.43      2.02 o 
   1  15   6       54.45       70.48      2.61 o 
   2  15   6        3.95        1.23      1.36 o 
   2   0   7      831.12      847.62     14.78 o 
   4   0   7      154.72      172.78      3.33 o 
   8   0   7       12.95       14.87      4.58 o 
   0   1   7     2196.27     2288.74     20.09 o 
   1   1   7       96.84      100.41      1.02 o 
   2   1   7      289.04      316.20      4.07 o 
   3   1   7       12.84       15.84      1.16 o 
   4   1   7      588.29      611.72      6.53 o 
   5   1   7       96.46       94.86      2.20 o 
   6   1   7       59.81       61.65      3.87 o 
   7   1   7       19.20       23.44      2.03 o 
   8   1   7        6.54        8.46      2.21 o 
   9   1   7        5.53        5.26      1.86 o 
   1   2   7      192.25      201.92      1.61 o 
   2   2   7      538.29      551.77      3.97 o 
   3   2   7      401.61      397.28      3.39 o 
   4   2   7        2.43        2.10      0.23 o 
   5   2   7      175.00      165.94      1.87 o 
   6   2   7      244.55      240.81      6.81 o 
   7   2   7       15.36       18.80      1.71 o 
   8   2   7        1.51        2.12      1.61 o 
   9   2   7        2.33        3.66      2.35 o 
   0   3   7      499.92      482.04      5.88 o 
   1   3   7      240.92      235.70      2.04 o 
   2   3   7      735.43      731.16      5.12 o 
   3   3   7      398.92      385.47      3.42 o 
   4   3   7      113.65      113.72      1.72 o 
   5   3   7      190.80      188.53      2.02 o 
   6   3   7       47.87       48.22      1.20 o 
   7   3   7       41.80       41.52      2.28 o 
   8   3   7        4.49        4.04      1.66 o 
   1   4   7       37.82       34.55      0.83 o 
   2   4   7      137.34      131.57      1.55 o 
   3   4   7      504.72      513.87      4.66 o 
   4   4   7       33.33       33.91      0.96 o 
   5   4   7       13.07       13.16      0.86 o 
   6   4   7       29.90       30.24      0.85 o 
   7   4   7       81.95       83.34      2.54 o 
   8   4   7        4.26        2.63      1.60 o 
   0   5   7      602.72      614.73      7.25 o 
   1   5   7      683.84      678.19      5.42 o 
   2   5   7      126.26      119.05      1.26 o 
   3   5   7      401.43      379.61      2.74 o 
   4   5   7        5.33        4.38      1.04 o 
   5   5   7       15.07       15.83      1.10 o 
   6   5   7        8.28        7.94      0.78 o 
   7   5   7       32.37       35.80      2.37 o 
   8   5   7       12.28       10.30      1.73 o 
   1   6   7      455.65      449.18      3.89 o 
   2   6   7      196.01      188.38      1.94 o 
   3   6   7      290.32      282.27      2.41 o 
   4   6   7        0.54        0.73      0.33 o 
   5   6   7       34.62       38.12      1.46 o 
   6   6   7       55.17       53.62      1.63 o 
   7   6   7       70.91       74.01      2.83 o 
   8   6   7        7.54        7.38      1.68 o 
   0   7   7      191.86      204.59      3.22 o 
   1   7   7      760.68      750.50      6.47 o 
   2   7   7        3.96        3.28      0.66 o 
   3   7   7       61.56       61.07      1.04 o 
   4   7   7        5.97        5.47      0.44 o 
   5   7   7        0.94        0.26      1.03 o 
   6   7   7        5.05        4.03      2.12 o 
   7   7   7       19.48       17.72      1.20 o 
   8   7   7        5.66        5.42      2.27 o 
   1   8   7      248.15      232.44      2.88 o 
   2   8   7       27.75       30.67      1.20 o 
   3   8   7      188.23      182.42      2.48 o 
   4   8   7       54.36       55.50      1.58 o 
   5   8   7       54.32       56.75      4.33 o 
   6   8   7       24.68       25.63      2.50 o 
   7   8   7       21.44       18.81      2.73 o 
   0   9   7      397.71      358.71      5.67 o 
   1   9   7      128.93      120.15      1.88 o 
   2   9   7       47.63       45.35      1.27 o 
   3   9   7       54.65       54.33      1.34 o 
   4   9   7       29.14       25.77      1.56 o 
   5   9   7       14.38       12.89      2.39 o 
   6   9   7       12.01       14.32      2.38 o 
   7   9   7        6.16        2.70      2.66 o 
   1  10   7       18.41       15.14      2.15 o 
   2  10   7       10.71       10.05      1.09 o 
   3  10   7        8.91        9.66      1.00 o 
   4  10   7       39.17       37.91      2.22 o 
   5  10   7        9.76        8.33      1.80 o 
   6  10   7       28.55       30.83      2.37 o 
   0  11   7      152.10      147.95      3.35 o 
   1  11   7        3.90        4.75      1.13 o 
   2  11   7       85.57       84.05      2.17 o 
   3  11   7       18.41       18.74      1.33 o 
   4  11   7       12.60       11.49      1.26 o 
   5  11   7       20.32       19.36      2.25 o 
   6  11   7       18.07       15.06      4.36 o 
   1  12   7        1.87        1.06      1.14 o 
   2  12   7       18.24       21.35      1.58 o 
   3  12   7        5.58        5.18      1.21 o 
   4  12   7        2.16        1.18      1.03 o 
   5  12   7        1.60        1.43      2.15 o 
   0  13   7       21.38       24.06      2.15 o 
   1  13   7        1.17        0.62      1.17 o 
   2  13   7       35.63       37.16      1.85 o 
   3  13   7       30.85       37.54      1.74 o 
   4  13   7        1.77        2.25      1.44 o 
   1  14   7        3.63        1.01      1.54 o 
   2  14   7        6.13        4.17      1.43 o 
   3  14   7       28.76       34.74      2.02 o 
   0  15   7       17.43       19.13      2.81 o 
   0   0   8       61.21       51.17      1.87 o 
   2   0   8      871.86      863.69      8.02 o 
   4   0   8        3.37        2.14      1.98 o 
   6   0   8       76.80       76.59      4.17 o 
   8   0   8       36.51       35.73      3.82 o 
   1   1   8      114.88      118.56      1.28 o 
   2   1   8       41.30       39.17      0.58 o 
   3   1   8      172.52      163.67      2.57 o 
   4   1   8      891.11      883.94      9.45 o 
   5   1   8       27.47       28.25      1.62 o 
   6   1   8      143.63      151.84      3.79 o 
   7   1   8        9.04        9.26      2.38 o 
   8   1   8       32.37       31.12      3.09 o 
   0   2   8      408.80      395.73      3.92 o 
   1   2   8      454.22      439.11      3.54 o 
   2   2   8      502.77      493.23      3.60 o 
   3   2   8      256.88      236.79      2.51 o 
   4   2   8       28.22       22.31      1.78 o 
   5   2   8       54.37       56.58      2.36 o 
   6   2   8        9.23        8.14      2.17 o 
   7   2   8        7.72        8.87      1.92 o 
   8   2   8       16.42       15.64      2.65 o 
   1   3   8      283.10      290.47      2.93 o 
   2   3   8      168.01      161.94      1.72 o 
   3   3   8       63.88       57.65      0.80 o 
   4   3   8      393.75      397.01      3.65 o 
   5   3   8       77.15       74.89      1.51 o 
   6   3   8       22.05       24.80      3.05 o 
   7   3   8       39.28       44.85      2.19 o 
   8   3   8       26.34       27.44      3.00 o 
   0   4   8     1043.06     1031.51     12.13 o 
   1   4   8      748.36      736.95      6.26 o 
   2   4   8       43.33       41.59      0.96 o 
   3   4   8      233.85      225.42      2.00 o 
   4   4   8       19.24       19.92      1.03 o 
   5   4   8       26.70       24.26      1.02 o 
   6   4   8        1.41        2.45      1.40 o 
   7   4   8       21.24       23.74      1.99 o 
   8   4   8        2.44        1.97      1.53 o 
   1   5   8      528.65      518.61      4.69 o 
   2   5   8      142.35      144.38      1.72 o 
   3   5   8      200.62      204.11      1.95 o 
   4   5   8       30.20       31.64      1.45 o 
   5   5   8      135.68      138.17      2.25 o 
   6   5   8        7.49        6.53      1.54 o 
   7   5   8       45.93       48.76      2.39 o 
   8   5   8       10.46        9.60      1.85 o 
   0   6   8      332.10      325.82      7.94 o 
   1   6   8      126.32      120.82      1.54 o 
   2   6   8       74.90       76.73      1.16 o 
   3   6   8      248.12      247.27      3.18 o 
   4   6   8        3.90        3.20      0.38 o 
   5   6   8       38.69       38.29      1.41 o 
   6   6   8        0.81        1.65      1.49 o 
   7   6   8        7.17        8.33      1.76 o 
   1   7   8      622.18      612.50      5.45 o 
   2   7   8      103.98      108.39      1.56 o 
   3   7   8      120.62      120.69      2.02 o 
   4   7   8       32.36       28.76      1.35 o 
   5   7   8       99.52      101.20      2.25 o 
   6   7   8       22.92       23.48      1.86 o 
   7   7   8       44.92       48.91      6.04 o 
   0   8   8       22.39       18.56      1.35 o 
   1   8   8       71.22       71.72      1.47 o 
   2   8   8       76.80       75.57      1.68 o 
   3   8   8       60.99       59.26      1.76 o 
   4   8   8        1.10        0.75      1.51 o 
   5   8   8       14.19       13.39      1.61 o 
   6   8   8       11.36       12.00      2.28 o 
   7   8   8        6.68        7.80      2.52 o 
   1   9   8      118.03      108.72      2.22 o 
   2   9   8       14.83       14.34      1.23 o 
   3   9   8       26.43       23.22      0.95 o 
   4   9   8       28.23       31.89      2.49 o 
   5   9   8       26.33       27.49      4.08 o 
   6   9   8       30.05       29.04      2.87 o 
   0  10   8      100.59       98.66      2.57 o 
   1  10   8       15.67       17.89      1.20 o 
   2  10   8      170.83      166.49      3.75 o 
   3  10   8        8.12        5.94      1.51 o 
   4  10   8       11.85       16.45      4.77 o 
   5  10   8        0.22       -0.13      1.43 o 
   6  10   8        0.93        0.33      2.35 o 
   1  11   8       30.59       31.18      2.29 o 
   2  11   8        1.60        0.36      0.82 o 
   3  11   8        8.95        3.67      1.44 o 
   4  11   8       40.72       45.77      2.58 o 
   5  11   8       10.92       14.41      2.08 o 
   0  12   8      144.40      156.62      3.68 o 
   1  12   8        6.64        7.42      1.33 o 
   2  12   8       10.75       11.48      1.40 o 
   3  12   8        8.27        4.95      1.59 o 
   4  12   8       48.38       50.35      4.14 o 
   1  13   8        5.19        4.57      1.50 o 
   2  13   8        5.07        4.78      1.50 o 
   3  13   8       16.31       17.51      4.93 o 
   0  14   8        0.81        0.66      1.63 o 
   1  14   8        7.11        5.77      2.01 o 
   2  14   8       20.18       16.08      2.39 o 
   2   0   9      273.75      266.99      4.18 o 
   4   0   9      156.56      156.33      5.10 o 
   6   0   9      225.61      229.15      6.96 o 
   8   0   9      132.64      143.56      6.21 o 
   0   1   9      422.16      411.34      4.58 o 
   1   1   9      102.17       95.12      1.18 o 
   2   1   9      507.59      481.08      4.45 o 
   3   1   9       13.52       15.45      1.55 o 
   4   1   9       29.47       27.21      1.63 o 
   5   1   9       23.04       24.95      2.22 o 
   6   1   9       36.45       38.59      3.12 o 
   7   1   9        3.24        4.05      2.35 o 
   8   1   9        6.08        7.32      2.25 o 
   1   2   9      269.73      247.93      2.07 o 
   2   2   9      146.27      143.58      1.56 o 
   3   2   9      226.02      218.39      2.68 o 
   4   2   9      144.48      153.70      2.86 o 
   5   2   9       31.17       32.31      2.78 o 
   6   2   9      136.59      133.10      3.10 o 
   7   2   9       25.87       29.12      2.52 o 
   8   2   9       69.07       70.33      3.96 o 
   0   3   9      256.29      245.36      3.38 o 
   1   3   9      628.38      613.32      4.75 o 
   2   3   9      286.17      276.62      2.54 o 
   3   3   9        9.04       11.16      0.62 o 
   4   3   9       21.07       21.81      2.97 o 
   5   3   9        6.97        5.30      1.46 o 
   6   3   9        5.89        3.55      1.71 o 
   7   3   9        5.78        3.31      1.83 o 
   8   3   9        3.77        4.82      2.65 o 
   1   4   9      394.90      403.25      3.50 o 
   2   4   9      336.08      331.22      2.90 o 
   3   4   9      125.32      131.77      1.60 o 
   4   4   9       95.09       96.53      2.07 o 
   5   4   9      206.93      203.22      3.56 o 
   6   4   9       31.52       33.04      2.32 o 
   7   4   9       51.56       55.34      2.59 o 
   0   5   9       14.60       14.69      1.20 o 
   1   5   9      286.19      275.60      2.91 o 
   2   5   9      124.32      122.44      1.54 o 
   3   5   9       58.61       57.41      1.03 o 
   4   5   9       54.71       54.08      1.32 o 
   5   5   9        7.80        9.47      2.15 o 
   6   5   9        2.66        2.90      1.52 o 
   7   5   9        8.66        6.59      1.83 o 
   1   6   9      103.99       95.83      1.80 o 
   2   6   9       46.88       47.04      1.15 o 
   3   6   9      351.23      350.21      3.15 o 
   4   6   9       84.60       85.85      1.78 o 
   5   6   9      256.85      269.67      4.47 o 
   6   6   9       25.11       23.37      2.41 o 
   7   6   9       18.32       19.56      2.70 o 
   0   7   9      110.84      107.19      2.84 o 
   1   7   9      170.98      169.15      2.66 o 
   2   7   9       32.68       34.77      1.53 o 
   3   7   9       37.07       37.39      1.43 o 
   4   7   9       16.40       17.31      1.62 o 
   5   7   9       66.41       62.84      2.66 o 
   6   7   9        8.88       11.00      2.40 o 
   7   7   9        5.96        4.35      2.33 o 
   1   8   9        2.86        2.57      0.70 o 
   2   8   9       12.68       12.97      0.90 o 
   3   8   9      156.97      157.86      2.55 o 
   4   8   9       73.33       82.61      2.59 o 
   5   8   9       50.49       56.59      2.34 o 
   6   8   9       49.49       51.43      4.24 o 
   0   9   9       56.34       53.88      2.12 o 
   1   9   9       33.94       32.37      1.38 o 
   2   9   9       19.19       16.31      0.97 o 
   3   9   9        5.42        5.22      1.20 o 
   4   9   9       41.48       40.47      2.35 o 
   5   9   9       24.33       26.30      2.17 o 
   6   9   9       18.59       14.31      2.81 o 
   1  10   9       42.56       41.98      1.51 o 
   2  10   9       68.81       67.60      1.92 o 
   3  10   9        1.27        0.94      1.03 o 
   4  10   9       34.94       35.38      2.25 o 
   5  10   9       22.56       21.38      2.65 o 
   0  11   9       63.82       64.83      2.41 o 
   1  11   9        6.21        6.29      1.58 o 
   2  11   9       43.95       48.25      1.56 o 
   3  11   9        3.65        4.06      2.11 o 
   4  11   9       35.30       38.25      2.52 o 
   1  12   9       10.45       12.00      4.39 o 
   2  12   9       61.01       61.84      2.07 o 
   3  12   9       37.73       48.33      3.34 o 
   4  12   9        6.78        9.01      2.35 o 
   0  13   9        7.94        6.10      2.27 o 
   1  13   9        6.89        6.20      1.48 o 
   2  13   9       58.61       61.22      2.41 o 
   0   0  10     1447.06     1373.43     24.33 o 
   2   0  10       21.55       29.52      1.92 o 
   4   0  10       80.18       79.36      6.18 o 
   6   0  10       14.27       14.74      3.33 o 
   1   1  10      111.81      103.05      1.43 o 
   2   1  10      107.54      107.28      1.85 o 
   3   1  10        5.75        4.71      1.19 o 
   4   1  10       85.57       84.19      2.57 o 
   5   1  10       47.78       50.93      3.26 o 
   6   1  10      145.76      155.60      5.03 o 
   7   1  10        0.27        0.70      1.67 o 
   0   2  10      675.58      646.33      6.81 o 
   1   2  10       59.53       54.13      1.05 o 
   2   2  10        3.85        4.22      0.55 o 
   3   2  10      135.15      131.11      1.99 o 
   4   2  10       52.52       49.36      2.37 o 
   5   2  10        3.17        3.93      1.40 o 
   6   2  10        8.41        9.35      2.32 o 
   7   2  10       14.02       13.31      3.04 o 
   1   3  10      276.24      267.27      2.62 o 
   2   3  10       77.21       88.71      1.42 o 
   3   3  10      212.56      206.87      2.65 o 
   4   3  10      170.36      167.70      3.20 o 
   5   3  10       71.92       72.24      2.74 o 
   6   3  10       94.38      102.73      3.00 o 
   7   3  10       45.38       50.21      3.20 o 
   0   4  10      190.34      188.73      3.35 o 
   1   4  10       57.67       56.53      1.24 o 
   2   4  10       25.00       27.84      1.00 o 
   3   4  10      110.34      108.34      1.52 o 
   4   4  10       18.80       18.60      1.98 o 
   5   4  10       27.32       27.02      2.33 o 
   6   4  10       13.24       13.15      1.96 o 
   7   4  10       14.22       16.08      2.40 o 
   1   5  10      187.54      186.71      2.47 o 
   2   5  10       10.25       10.21      0.73 o 
   3   5  10      378.75      379.63      4.49 o 
   4   5  10       99.45       99.65      3.69 o 
   5   5  10       83.55       88.88      2.81 o 
   6   5  10       93.39       91.42      3.34 o 
   7   5  10      106.05      115.28      3.90 o 
   0   6  10       57.18       53.96      2.22 o 
   1   6  10      107.66      107.89      2.67 o 
   2   6  10       32.55       33.70      1.06 o 
   3   6  10      185.73      189.91      2.10 o 
   4   6  10       77.12       74.75      2.87 o 
   5   6  10       27.12       31.41      2.18 o 
   6   6  10       13.88       13.01      2.04 o 
   1   7  10        0.05        0.25      0.67 o 
   2   7  10       37.66       40.47      1.22 o 
   3   7  10       29.23       28.68      1.04 o 
   4   7  10       18.87       21.35      1.67 o 
   5   7  10       77.33       73.42      3.47 o 
   6   7  10        9.70        7.87      2.83 o 
   0   8  10       23.68       24.57      1.95 o 
   1   8  10       76.52       75.71      1.62 o 
   2   8  10       64.33       64.58      1.52 o 
   3   8  10       80.13       78.59      2.03 o 
   4   8  10       29.66       35.11      1.84 o 
   5   8  10       36.66       35.01      3.06 o 
   6   8  10        8.72       10.89      2.57 o 
   1   9  10        4.56        3.85      1.70 o 
   2   9  10       29.58       30.43      1.49 o 
   3   9  10        5.35        5.01      1.28 o 
   4   9  10       93.61       96.48      2.90 o 
   5   9  10       27.58       31.23      2.98 o 
   0  10  10       58.14       57.80      5.30 o 
   1  10  10        9.36        6.92      1.32 o 
   2  10  10       19.25       18.96      1.55 o 
   3  10  10       28.59       26.25      2.08 o 
   4  10  10        8.27        8.90      1.50 o 
   1  11  10        0.99        0.34      0.77 o 
   2  11  10        4.25        2.39      1.27 o 
   3  11  10       35.19       36.12      2.71 o 
   0  12  10      175.04      184.45      4.20 o 
   1  12  10       38.53       43.35      2.01 o 
   2  12  10       23.95       27.18      2.97 o 
   2   0  11      236.50      237.65      3.97 o 
   4   0  11      150.52      151.95      5.72 o 
   6   0  11      116.28      128.98      6.14 o 
   0   1  11       65.47       74.02      2.22 o 
   1   1  11       22.56       20.50      1.08 o 
   2   1  11      309.50      304.18      4.17 o 
   3   1  11        3.77        3.43      2.01 o 
   4   1  11       47.08       53.37      2.83 o 
   5   1  11        3.88        3.02      2.00 o 
   6   1  11       39.92       39.47      3.84 o 
   7   1  11        3.47        2.25      2.20 o 
   1   2  11       26.05       22.00      0.75 o 
   2   2  11       57.15       54.69      1.39 o 
   3   2  11      162.86      160.08      2.26 o 
   4   2  11      136.32      141.94      3.37 o 
   5   2  11       52.97       61.06      6.50 o 
   6   2  11       83.51       91.79      3.84 o 
   7   2  11       62.54       70.56      3.75 o 
   0   3  11       28.99       34.97      1.27 o 
   1   3  11      141.05      135.43      1.68 o 
   2   3  11      171.26      165.81      2.53 o 
   3   3  11        9.13        8.79      0.91 o 
   4   3  11       25.98       29.90      2.13 o 
   5   3  11       18.85       16.49      2.19 o 
   6   3  11        3.51        3.62      1.93 o 
   1   4  11      113.40      114.51      1.63 o 
   2   4  11        4.09        4.72      0.62 o 
   3   4  11      163.16      161.52      2.28 o 
   4   4  11       58.45       57.13      2.63 o 
   5   4  11      228.83      238.07      4.92 o 
   6   4  11       40.30       43.71      2.55 o 
   0   5  11       61.17       62.69      3.25 o 
   1   5  11      153.19      154.05      2.36 o 
   2   5  11       18.25       18.42      1.03 o 
   3   5  11       28.07       27.13      1.20 o 
   4   5  11       40.57       41.55      2.17 o 
   5   5  11       16.75       14.84      2.39 o 
   6   5  11       28.11       26.07      2.42 o 
   1   6  11       80.20       82.96      1.57 o 
   2   6  11        0.84        0.55      0.65 o 
   3   6  11       15.12       17.64      1.26 o 
   4   6  11        0.43        1.36      1.34 o 
   5   6  11      101.53      113.75      3.22 o 
   6   6  11       33.78       34.05      2.94 o 
   0   7  11       81.50       88.08      2.61 o 
   1   7  11      134.01      132.21      2.08 o 
   2   7  11       57.86       62.56      1.68 o 
   3   7  11       34.69       32.50      1.48 o 
   4   7  11       27.48       30.30      3.14 o 
   5   7  11       11.89       11.03      2.41 o 
   1   8  11        8.44        7.25      1.61 o 
   2   8  11       27.15       28.64      1.50 o 
   3   8  11       60.61       61.67      1.89 o 
   4   8  11        1.11        0.64      1.76 o 
   5   8  11        0.10        1.25      2.89 o 
   0   9  11       86.37       88.63      3.68 o 
   1   9  11       43.79       41.27      1.49 o 
   2   9  11       70.89       75.00      1.76 o 
   3   9  11       27.28       31.73      2.03 o 
   4   9  11        4.26        4.16      2.10 o 
   1  10  11        5.86        5.65      1.49 o 
   2  10  11        8.89        7.47      1.99 o 
   3  10  11        6.15        8.69      1.94 o 
   0  11  11        6.14        3.47      3.32 o 
   1  11  11       12.96        8.72      3.33 o 
   2  11  11       82.21       84.18      3.31 o 
   0   0  12      201.46      193.42      6.74 o 
   2   0  12      159.51      158.63      3.34 o 
   4   0  12       55.90       61.52      7.23 o 
   6   0  12        2.34        1.88      3.21 o 
   1   1  12        4.83        4.94      1.12 o 
   2   1  12       41.28       41.40      1.66 o 
   3   1  12        0.66       -0.51      1.84 o 
   4   1  12      271.68      290.58      5.93 o 
   5   1  12       55.75       67.99      3.42 o 
   6   1  12        9.82       12.02      2.61 o 
   0   2  12      168.16      158.43      2.42 o 
   1   2  12       82.76       76.24      1.42 o 
   2   2  12      109.16      111.63      2.27 o 
   3   2  12       39.22       39.88      2.30 o 
   4   2  12       60.26       65.98      3.29 o 
   5   2  12       18.05       21.80      2.82 o 
   6   2  12        7.79        7.83      2.57 o 
   1   3  12        2.58        1.93      0.60 o 
   2   3  12       45.94       46.56      1.71 o 
   3   3  12       36.18       40.54      1.47 o 
   4   3  12       29.13       32.95      2.29 o 
   5   3  12      144.41      153.35      3.66 o 
   6   3  12       10.80       10.94      2.64 o 
   0   4  12       54.81       51.02      2.20 o 
   1   4  12      159.23      152.71      2.09 o 
   2   4  12       56.51       57.97      1.75 o 
   3   4  12       66.78       66.47      1.73 o 
   4   4  12       26.05       26.27      2.03 o 
   5   4  12       51.35       50.12      3.52 o 
   1   5  12        3.56        2.40      0.83 o 
   2   5  12        0.46        0.56      0.88 o 
   3   5  12      114.32      120.86      3.18 o 
   4   5  12        2.15        2.04      1.84 o 
   5   5  12       33.02       35.12      4.07 o 
   0   6  12        9.71        6.93      1.78 o 
   1   6  12      135.24      141.77      2.12 o 
   2   6  12       42.12       45.23      1.83 o 
   3   6  12       22.53       25.53      2.24 o 
   4   6  12        1.14        1.09      1.40 o 
   5   6  12       19.47       17.14      2.52 o 
   1   7  12       32.53       32.14      1.30 o 
   2   7  12       20.41       25.41      1.95 o 
   3   7  12       12.82       11.90      2.61 o 
   4   7  12       22.99       24.04      2.97 o 
   0   8  12      142.99      161.75      3.58 o 
   1   8  12       49.69       49.79      1.88 o 
   2   8  12       21.32       20.45      1.60 o 
   3   8  12       19.84       20.15      4.27 o 
   4   8  12        5.73        9.17      2.24 o 
   1   9  12       58.90       65.39      1.90 o 
   2   9  12        8.62        8.08      2.82 o 
   3   9  12       10.23        9.46      3.48 o 
   0  10  12      122.64      128.25      3.41 o 
   1  10  12       12.54        7.37      2.39 o 
   2   0  13       56.58       54.55      4.19 o 
   4   0  13        7.73        8.14      3.24 o 
   0   1  13      229.05      232.63      4.39 o 
   1   1  13       12.44       11.00      1.26 o 
   2   1  13      192.05      199.18      3.64 o 
   3   1  13       36.06       43.61      3.48 o 
   4   1  13        7.24        4.82      2.72 o 
   5   1  13        5.07        5.15      3.04 o 
   1   2  13        5.21        4.26      1.47 o 
   2   2  13       31.98       34.09      1.72 o 
   3   2  13       50.85       63.21      3.20 o 
   4   2  13       11.53       11.95      3.02 o 
   5   2  13       10.03       13.83      3.26 o 
   0   3  13      174.26      173.22      2.73 o 
   1   3  13       75.08       77.64      1.85 o 
   2   3  13       55.85       56.70      1.70 o 
   3   3  13      163.40      168.74      3.67 o 
   4   3  13        6.96        7.28      1.72 o 
   5   3  13       13.06       18.18      2.85 o 
   1   4  13       16.01       17.38      1.23 o 
   2   4  13        4.38        4.39      1.17 o 
   3   4  13       23.35       26.26      1.99 o 
   4   4  13       11.41       12.09      1.89 o 
   0   5  13       47.98       51.11      2.38 o 
   1   5  13      107.67      107.23      2.51 o 
   2   5  13        6.67        3.84      1.86 o 
   3   5  13       92.60       98.29      3.23 o 
   4   5  13       10.33       11.33      1.89 o 
   1   6  13       13.63       12.87      1.85 o 
   2   6  13        7.26        5.27      2.33 o 
   3   6  13       17.07       17.31      2.50 o 
   4   6  13        7.07        4.32      4.14 o 
   0   7  13       55.86       59.25      2.50 o 
   1   7  13       42.54       39.79      1.79 o 
   2   7  13        9.94        6.38      4.69 o 
   3   7  13       43.23       38.20      2.75 o 
   1   8  13       33.48       35.37      1.57 o 
   2   8  13       53.63       59.62      2.88 o 
   0   0  14      281.52      288.01      9.64 o 
   2   0  14       39.47       43.15      3.92 o 
   4   0  14       76.85       82.68      5.50 o 
   1   1  14       16.63       19.76      1.50 o 
   2   1  14       37.11       42.79      2.13 o 
   3   1  14        4.96        6.65      2.66 o 
   4   1  14       42.85       50.04      3.51 o 
   0   2  14      178.20      188.77      4.30 o 
   1   2  14      115.99      129.69      2.86 o 
   2   2  14       29.90       30.80      2.45 o 
   3   2  14       26.35       29.88      3.42 o 
   1   3  14       25.84       28.69      2.15 o 
   2   3  14       27.49       30.37      1.80 o 
   3   3  14        1.08        0.51      1.84 o 
   0   4  14       11.18       10.31      2.46 o 
   1   4  14      135.37      143.38      3.68 o 
   2   4  14       29.31       28.16      1.48 o 
   3   4  14       32.08       30.37      2.30 o 
   1   5  14        1.16        0.76      1.08 o 
   2   5  14        3.34        6.06      1.74 o 
   1   6  14       70.32       67.10      3.32 o 
   2   6  14       11.77       16.76      2.50 o 
   0   1  15       36.82       46.39      3.10 o 
   1   1  15       15.27       20.36      2.07 o 
   1   2  15       71.24       84.64      2.82 o 
   0   3  15       21.17       27.39      3.15 o 
                                                 
